# Supplementary material for: HADH may be the target molecule of early vascular endothelial impairment in T2DM
Source: Front Cardiovasc Med. 2022 Aug 10;9:963916. doi: 10.3389/fcvm.2022.963916 (PMC9399638; doi:10.3389/fcvm.2022.963916)
Supplement: Supplementary file 1 [file Table_1.XLSX]

## Sheet: GSE15729
Gene in mice	logFC	AveExpr	t	P.Value	adj.P.Val	B	Up-/down-regulation	The transformed gene in human
1110032A03Rik	-0.64846	7.53932	-3.28512	0.00900169	0.238117	-2.39802	down	C11orf1
1600014C10Rik	-0.448116	7.99574	-3.44841	0.00690867	0.22554	-2.15394	down	C19orf12
1700037H04Rik	-0.913307	6.8111	-3.70123	0.00461267	0.211059	-1.78185	down	C20orf27
1810055G02Rik	0.51565	7.21767	3.28164	0.00905292	0.238117	-2.40326	up	C11orf24
2010003K11Rik	-1.05107	5.06467	-4.29804	0.00183558	0.193844	-0.93882	down	C11orf86
2310061I04Rik	-0.44198	8.42355	-2.46871	0.0347594	0.317345	-3.63787	down	C6orf136
4931406C07Rik	-0.926298	9.62799	-4.04031	0.00271661	0.199356	-1.29619	down	C11orf54
A530016L24Rik	-0.31637	5.49307	-2.42697	0.0372607	0.318381	-3.70087	down	C14orf180
Aacs	-1.21905	7.4365	-5.72873	0.000247532	0.103728	0.837978	down	AACS
Aamdc	-0.272601	7.85761	-3.63847	0.00509567	0.21386	-1.87348	down	AAMDC
Aatk	-0.305919	4.80128	-3.14363	0.011345	0.244552	-2.61141	down	AATK
Abcb8	-0.328076	5.96314	-2.80032	0.0200093	0.278737	-3.1336	down	ABCB8
Abcc10	-0.329785	4.3122	-2.4572	0.0354318	0.317818	-3.65525	down	ABCC10
Abcc6	-0.263859	3.00127	-3.17309	0.0108099	0.241982	-2.56686	down	ABCC6
Abcc9	0.470743	8.09301	2.72124	0.0228224	0.282419	-3.25419	up	ABCC9
Abcd3	-0.504573	9.8373	-4.19267	0.00215227	0.193844	-1.08364	down	ABCD3
Abcd4	-0.50532	5.80159	-4.37362	0.0016391	0.193844	-0.836062	down	ABCD4
Abhd5	-0.372998	7.80084	-2.56655	0.0295307	0.303443	-3.48962	down	ABHD5
Abhd6	-0.501347	6.90677	-3.11482	0.0118947	0.24679	-2.65503	down	ABHD6
Abi1	0.333	8.40862	2.89848	0.0170008	0.270094	-2.98393	up	ABI1
Acaa2	-0.637277	10.3381	-2.5984	0.0280041	0.298293	-3.44123	down	ACAA2
Acacb	-1.5911	8.14509	-4.20609	0.0021089	0.193844	-1.06509	down	ACACB
Acad10	-0.519497	5.8746	-2.6035	0.027767	0.297017	-3.43347	down	ACAD10
Acad11	-0.753164	8.77703	-3.10612	0.0120658	0.24679	-2.66821	down	ACAD11
Acad8	-0.331256	5.76184	-2.2714	0.0482503	0.343184	-3.93398	down	ACAD8
Acad9	-0.31188	5.5221	-2.34531	0.0426808	0.325689	-3.82361	down	ACAD9
Acadl	-0.728155	11.1408	-3.26373	0.0093211	0.238321	-2.43019	down	ACADL
Acadm	-0.577577	11.4589	-3.09287	0.0123318	0.24679	-2.68831	down	ACADM
Acads	-0.76971	7.8182	-3.55918	0.00578273	0.221318	-1.98997	down	ACADS
Acadvl	-0.662883	10.8473	-2.88876	0.0172771	0.272015	-2.99875	down	ACADVL
Acat1	-0.615367	7.87028	-3.47983	0.0065678	0.222168	-2.10729	down	ACAT1
Acat2	-0.561168	10.034	-2.34093	0.0429921	0.326197	-3.83016	down	ACAT2
Ackr3	0.285791	9.34128	2.99711	0.0144407	0.252843	-2.83375	up	ACKR3
Acly	-1.86069	6.99887	-7.41468	3.32e-05	0.062347	2.49327	down	ACLY
Aco1	-0.371512	8.36204	-3.44908	0.00690131	0.22554	-2.15296	down	ACO1
Aco2	-0.59372	11.4744	-2.94842	0.0156511	0.260701	-2.90784	down	ACO2
Acot11	-0.945577	6.09166	-4.18917	0.00216373	0.193844	-1.08848	down	ACOT11
Acox1	-0.737308	9.30711	-3.87636	0.00350255	0.199356	-1.52893	down	ACOX1
Acsf2	-0.399918	5.56471	-2.2914	0.0466763	0.338711	-3.90418	down	ACSF2
Acsf3	-0.645048	6.1437	-4.72111	0.000984366	0.183479	-0.376178	down	ACSF3
Acsl1	-0.799532	9.16313	-2.97564	0.0149621	0.255672	-2.8664	down	ACSL1
Acsl5	-0.746045	9.45079	-2.55256	0.0302271	0.304621	-3.51085	down	ACSL5
Acss2	-1.62635	7.88161	-6.20845	0.000134795	0.0735251	1.3546	down	ACSS2
Acyp2	-0.423695	8.92824	-2.57592	0.0290733	0.302062	-3.47539	down	ACYP2
Ada	0.532137	4.63406	2.85499	0.0182725	0.274786	-3.05023	up	ADA
Adam19	0.477612	5.82879	2.7957	0.0201636	0.278737	-3.14065	up	ADAM19
Adap2	-0.295729	4.29552	-2.58583	0.0285969	0.299165	-3.46033	down	ADAP2
Adarb1	0.420754	3.70713	2.62293	0.0268825	0.294001	-3.40392	up	ADARB1
Adck1	-0.389679	6.05096	-2.99603	0.0144664	0.252843	-2.83538	down	ADCK1
Adcy9	-0.372628	8.0716	-4.78076	0.000903459	0.181481	-0.299345	down	ADCY9
Adhfe1	-0.694215	7.97341	-2.44189	0.0363463	0.318376	-3.67836	down	ADHFE1
Adipor2	-0.538766	9.37525	-3.16819	0.010897	0.241982	-2.57426	down	ADIPOR2
Adora1	-0.435414	4.67403	-2.56155	0.0297776	0.303949	-3.49721	down	ADORA1
Adrb1	-0.705106	5.77241	-3.28831	0.00895509	0.237791	-2.39323	down	ADRB1
Adrb3	-0.493449	3.76588	-5.06489	0.000604688	0.162259	0.0580994	down	ADRB3
Adss	0.286636	8.42705	2.37879	0.0403706	0.322135	-3.77338	up	ADSS
Afg3l2	-0.590695	6.83386	-2.55596	0.0300564	0.303949	-3.5057	down	AFG3L2
Agfg1	0.366107	6.3616	2.85568	0.0182516	0.274786	-3.04917	up	AGFG1
Agpat1	-0.56716	4.53822	-5.30195	0.000436423	0.133951	0.345436	down	AGPAT1
Agpat3	-0.83244	8.1294	-3.90251	0.00336267	0.199356	-1.49155	down	AGPAT3
Ahi1	0.273325	2.58976	2.33702	0.0432727	0.326441	-3.83603	up	AHI1
AI597479	0.38195	6.62317	3.30734	0.00868206	0.235028	-2.36467	up	C2orf49
Aif1	0.345648	3.83095	2.49297	0.0333827	0.313047	-3.60118	up	AIF1
Aif1l	-0.366231	6.27318	-2.96042	0.0153436	0.25851	-2.88958	down	AIF1L
Aifm1	-0.567944	8.52545	-2.87536	0.0176654	0.274018	-3.01918	down	AIFM1
Ajuba	0.412759	6.44702	2.78206	0.0206259	0.280372	-3.16144	up	AJUBA
Ak2	-0.57827	8.41766	-3.52505	0.0061077	0.221318	-2.04035	down	AK2
Akap12	0.477164	9.20966	4.24831	0.00197836	0.193844	-1.00693	up	AKAP12
Akirin1	0.273792	7.18395	2.8341	0.0189175	0.275031	-3.08209	up	AKIRIN1
Akirin2	0.325225	9.08258	3.11866	0.0118199	0.24679	-2.64922	up	AKIRIN2
Akr7a5	-0.385025	7.19818	-2.58893	0.0284494	0.299141	-3.45562	down	AKR7A2
Akt2	-0.718047	6.74172	-4.53872	0.00128367	0.191445	-0.614983	down	AKT2
Alad	-0.440449	6.94796	-2.73301	0.0223795	0.281114	-3.23624	down	ALAD
Aldh1a1	0.321507	8.54654	3.12822	0.0116356	0.24679	-2.63473	up	ALDH1A1
Aldh1l1	-0.612843	7.55669	-2.76577	0.0211923	0.281114	-3.18629	down	ALDH1L1
Aldh4a1	-0.45462	6.74695	-2.69956	0.0236612	0.283653	-3.28724	down	ALDH4A1
Aldh9a1	-0.483326	8.96285	-3.1857	0.0105889	0.241982	-2.54781	down	ALDH9A1
Aldoa	-0.410137	11.6161	-2.86772	0.0178906	0.274018	-3.03082	down	ALDOA
Alox5ap	0.424758	7.34311	3.05549	0.0131145	0.247803	-2.74501	up	ALOX5AP
Amacr	-0.703507	7.12065	-3.49763	0.00638256	0.221318	-2.08092	down	AMACR
Amy1	-0.633361	8.4416	-2.45881	0.035337	0.317818	-3.65282	down	AMY2A
Anapc13	-0.381589	9.71484	-3.78656	0.00403169	0.203779	-1.65809	down	ANAPC13
Angpt2	0.430482	7.04424	2.40496	0.038651	0.319835	-3.73402	up	ANGPT2
Ankef1	-0.438534	3.65261	-2.68278	0.0243317	0.284399	-3.31281	down	ANKEF1
Ankib1	0.436207	7.0051	4.04297	0.00270554	0.199356	-1.29246	up	ANKIB1
Ankrd44	0.372534	7.23496	2.5883	0.0284792	0.299141	-3.45657	up	ANKRD44
Ankzf1	-0.440473	5.91486	-3.68658	0.0047209	0.213845	-1.80318	down	ANKZF1
Anxa3	0.624362	9.22545	4.45372	0.00145509	0.193844	-0.728221	up	ANXA3
Aox1	-0.500394	8.45348	-4.0022	0.00288099	0.199356	-1.34993	down	AOX1
Ap2a2	0.321125	4.55513	2.55482	0.0301137	0.304181	-3.50743	up	AP2A2
Apc	0.288556	7.59346	2.52225	0.0317929	0.307632	-3.55682	up	APC
Apod	0.924885	7.9707	3.40395	0.00742283	0.227997	-2.22014	up	APOD
Apoe	-0.347141	3.64777	-2.50259	0.0328517	0.311494	-3.58661	down	APOE
Apool	-0.464965	6.97848	-2.67278	0.0247403	0.286596	-3.32804	down	APOOL
Araf	-0.269812	6.87908	-3.31004	0.00864398	0.235028	-2.36062	down	ARAF
Arap2	0.416753	6.68103	2.6726	0.0247476	0.286596	-3.32831	up	ARAP2
Arf4	0.285278	10.352	2.54972	0.0303704	0.304855	-3.51516	up	ARF4
Arf6	0.267041	9.57632	2.71014	0.0232479	0.282884	-3.27111	up	ARF6
Arfgap3	0.503189	7.30124	3.67875	0.00477993	0.21386	-1.81461	up	ARFGAP3
Arhgap10	-0.36405	4.38779	-2.78858	0.0204038	0.279201	-3.15151	down	ARHGAP10
Arl4a	-0.500078	4.42156	-3.08847	0.0124214	0.24679	-2.69497	down	ARL4A
Arl6	0.37709	6.89	3.50936	0.00626338	0.221318	-2.06355	up	ARL6
Arl6ip6	0.338168	6.53992	4.37243	0.00164202	0.193844	-0.837677	up	ARL6IP6
Armcx1	0.484954	6.82564	2.55836	0.0299363	0.303949	-3.50205	up	ARMCX1
Armcx3	0.336573	7.89394	4.28485	0.00187233	0.193844	-0.956838	up	ARMCX3
Armcx4	0.411776	7.06128	2.61977	0.0270246	0.294884	-3.40873	up	ARMCX4
Arnt2	0.264719	2.96463	2.84471	0.0185869	0.274786	-3.0659	up	ARNT2
Arntl	0.431424	3.29338	3.94003	0.0031721	0.199356	-1.43807	up	ARNTL
Arvcf	0.325253	3.94875	2.68019	0.0244369	0.285373	-3.31675	up	ARVCF
Asb6	-0.366891	6.28246	-2.91835	0.0164501	0.266191	-2.95365	down	ASB6
Asns	-0.679036	6.49822	-2.70086	0.0236098	0.283436	-3.28525	down	ASNS
Aspa	-0.637151	7.85267	-2.27159	0.0482351	0.343184	-3.93369	down	ASPA
Aspn	0.529768	7.84743	2.4315	0.0369806	0.318381	-3.69403	up	ASPN
Aspscr1	-0.277156	6.46446	-3.00262	0.0143098	0.252127	-2.82536	down	ASPSCR1
Atad2b	0.29556	7.29524	2.88915	0.017266	0.272015	-2.99816	up	ATAD2B
Atf4	0.496927	7.07819	2.51991	0.0319173	0.307632	-3.56037	up	ATF4
Atg10	-0.32323	6.73648	-2.27921	0.0476293	0.342073	-3.92234	down	ATG10
Atg5	0.345542	6.65126	3.33198	0.00834115	0.23382	-2.32772	up	ATG5
Atp1a2	-0.709521	8.86519	-6.25991	0.000126514	0.0735251	1.40776	down	ATP1A2
Atp1b3	0.279894	9.82874	2.35983	0.0416629	0.325127	-3.80183	up	ATP1B3
Atp2c1	0.33517	6.64437	3.17927	0.0107009	0.241982	-2.55751	up	ATP2C1
Atp5d	-0.48089	10.1971	-2.76881	0.0210856	0.281114	-3.18166	down	ATP5D
Atp5j2	-0.36804	11.3896	-2.42114	0.037624	0.318381	-3.70965	down	ATP5J2
Atp5o	-0.466645	10.8802	-2.35686	0.0418693	0.325127	-3.80629	down	ATP5O
Atp6ap2	0.357418	9.18543	2.61081	0.0274309	0.296518	-3.42236	up	ATP6AP2
Atp9a	-0.379885	6.90526	-2.84816	0.018481	0.274786	-3.06065	down	ATP9A
Atpaf2	-0.640489	7.36556	-2.83338	0.0189401	0.275031	-3.08319	down	ATPAF2
Auh	-0.469653	7.96056	-3.49379	0.00642205	0.221318	-2.08661	down	AUH
Aurkaip1	-0.301351	9.01591	-2.48209	0.0339929	0.315682	-3.61763	down	AURKAIP1
Aurkc	-0.355583	2.81729	-2.83947	0.0187495	0.274786	-3.0739	down	AURKC
Avl9	0.315642	6.38927	2.694	0.0238812	0.283776	-3.29571	up	AVL9
Azin1	0.459179	7.76863	3.87714	0.0034983	0.199356	-1.52781	up	AZIN1
B3gat3	-0.326672	6.37236	-2.97302	0.0150272	0.255814	-2.8704	down	B3GAT3
B4galt6	0.274926	3.95811	2.69002	0.02404	0.283776	-3.30177	up	B4GALT6
Bace2	0.34859	6.17277	2.5496	0.0303767	0.304855	-3.51535	up	BACE2
Basp1	0.565042	6.61469	2.70539	0.0234326	0.283436	-3.27835	up	BASP1
BC003965	-0.286651	8.36755	-2.76768	0.0211251	0.281114	-3.18338	down	C16orf91
Bckdha	-0.875664	8.66793	-4.40457	0.00156523	0.193844	-0.79427	down	BCKDHA
Bckdk	-0.28844	8.12736	-2.74252	0.0220282	0.281114	-3.22174	down	BCKDK
Bcl6	0.703683	8.39169	6.24263	0.000129231	0.0735251	1.38997	up	BCL6
Bcl6b	0.603932	4.23627	3.19828	0.010373	0.241982	-2.52881	up	BCL6B
Bid	0.270998	4.16346	2.34046	0.0430259	0.326197	-3.83087	up	BID
Bmp4	0.684412	7.84535	4.22363	0.0020536	0.193844	-1.0409	up	BMP4
Bnip3	-0.55072	10.5315	-2.76884	0.0210846	0.281114	-3.18162	down	BNIP3
Bpifa1	1.62897	6.56735	2.41269	0.038157	0.318979	-3.72239	up	BPIFA1
Bscl2	-0.41104	7.99607	-2.52419	0.0316904	0.307632	-3.55388	down	BSCL2
Bst1	0.27804	2.69003	3.18743	0.0105589	0.241982	-2.5452	up	BST1
Btbd10	0.539367	7.44852	3.16642	0.0109286	0.241982	-2.57693	up	BTBD10
Btg4	0.284799	2.79971	2.99506	0.0144897	0.252913	-2.83687	up	BTG4
C1qb	0.365674	8.3763	2.78159	0.020642	0.280372	-3.16216	up	C1QB
C1qc	0.315624	7.43455	2.50699	0.0326119	0.310942	-3.57995	up	C1QC
C1qtnf3	0.527477	4.50908	2.81222	0.0196177	0.278239	-3.11546	up	C1QTNF3
C3	-0.456727	10.2083	-3.02422	0.0138085	0.24967	-2.79252	down	C3
C3ar1	0.274126	4.93166	2.97677	0.0149342	0.255672	-2.86469	up	C3AR1
Cacul1	0.436465	4.10417	2.52754	0.0315143	0.307417	-3.54881	up	CACUL1
Cacybp	0.45517	8.11155	4.14059	0.00232975	0.193844	-1.15588	up	CACYBP
Capg	0.304424	7.0018	3.39476	0.00753404	0.227997	-2.23385	up	CAPG
Capn8	-0.273703	2.98406	-3.01262	0.0140755	0.250385	-2.81016	down	CAPN8
Car11	-0.414038	6.08185	-3.08918	0.0124068	0.24679	-2.69389	down	CA11
Car4	-1.17134	5.93422	-2.9245	0.0162835	0.266128	-2.94429	down	CA4
Car7	-0.305982	3.92581	-2.38382	0.0400343	0.322135	-3.76582	down	CA7
Casp2	0.319858	6.28663	3.07457	0.0127088	0.24679	-2.71606	up	CASP2
Casr	-0.267234	4.23857	-2.74055	0.0221006	0.281114	-3.22475	down	CASR
Cbr3	0.293062	6.97848	3.06778	0.0128518	0.24679	-2.72637	up	CBR3
Cbr4	-0.651746	7.87288	-3.02293	0.0138381	0.24967	-2.79449	down	CBR4
Ccdc107	0.372685	7.68114	2.96533	0.0152196	0.257458	-2.88211	up	CCDC107
Ccdc58	-0.336398	5.95853	-2.31458	0.0449154	0.333559	-3.86959	down	CCDC58
Ccdc85a	-0.364137	3.91864	-3.56066	0.00576908	0.221318	-1.98779	down	CCDC85A
Ccl12	0.824143	3.79565	2.45484	0.0355715	0.317818	-3.65882	up	CCL2
Ccnc	0.352778	4.49198	3.10309	0.0121262	0.24679	-2.6728	up	CCNC
Ccnd1	0.269321	5.83429	2.39136	0.0395353	0.321179	-3.75448	up	CCND1
Ccr1	0.810103	3.51894	4.10137	0.0024736	0.193844	-1.21056	up	CCR1
Cd1d1	-0.678254	8.87223	-2.64731	0.0258123	0.290299	-3.36681	down	CD1D
Cd302	0.296949	9.02699	2.88052	0.0175147	0.274018	-3.0113	up	CD302
Cd44	0.576618	8.246	4.24238	0.00199618	0.193844	-1.01509	up	CD44
Cd5l	0.75477	4.69394	2.34878	0.0424355	0.325689	-3.81841	up	CD5L
Cd68	0.667483	5.77323	3.76343	0.0041811	0.205432	-1.69153	up	CD68
Cd84	0.603989	4.42874	3.85059	0.00364651	0.203134	-1.56589	up	CD84
Cd9	0.591607	10.5073	3.27769	0.00911143	0.238117	-2.4092	up	CD9
Cdc34	-0.74725	7.88266	-4.62268	0.00113532	0.186671	-0.504333	down	CDC34
Cdca4	0.435495	6.54887	2.64156	0.0260608	0.291591	-3.37557	up	CDCA4
Cdh11	0.744406	6.91406	6.61296	8.26e-05	0.0735251	1.76107	up	CDH11
Cdk16	-0.381849	6.71184	-2.54339	0.0306927	0.304855	-3.52477	down	CDK16
Cdkn2c	-0.470461	8.0474	-2.73081	0.0224616	0.281114	-3.2396	down	CDKN2C
Cdr2	0.652178	8.47476	4.10125	0.00247406	0.193844	-1.21073	up	CDR2
Cebpa	-0.71562	9.53295	-3.31613	0.00855874	0.235028	-2.35148	down	CEBPA
Cenpc1	0.412591	6.67103	3.27118	0.00920854	0.238321	-2.41898	up	CENPC
Cenpk	-0.297699	3.60579	-2.49863	0.033069	0.311892	-3.5926	down	CENPK
Cenpt	0.444961	5.6813	4.69217	0.0010264	0.183479	-0.413691	up	CENPT
Cenpv	-0.428505	6.13401	-2.26499	0.0487655	0.343959	-3.94351	down	CENPV
Cep350	0.305974	4.78971	2.51717	0.0320632	0.307726	-3.56452	up	CEP350
Cerk	0.281898	6.94521	2.50243	0.0328607	0.311494	-3.58685	up	CERK
Cers5	0.269962	8.52597	3.04729	0.0132931	0.247803	-2.75748	up	CERS5
Ces1d	-0.587766	9.88757	-2.80714	0.0197838	0.278488	-3.1232	down	CES1
Cetn2	0.374009	7.23458	3.03256	0.0136199	0.249289	-2.77985	up	CETN2
Cflar	0.331666	7.82909	3.57313	0.00565518	0.221318	-1.96942	up	CFLAR
Ch25h	0.321035	3.70825	2.75394	0.0216137	0.281114	-3.20434	up	CH25H
Chad	-0.417417	4.12812	-3.63803	0.0050992	0.21386	-1.87412	down	CHAD
Chchd10	-0.80538	10.6481	-3.03764	0.0135062	0.248893	-2.77213	down	CHCHD10
Chchd6	-0.288298	6.72981	-2.67173	0.0247833	0.286596	-3.32963	down	CHCHD6
Chdh	-0.600091	7.61253	-2.5572	0.0299946	0.303949	-3.50382	down	CHDH
Chid1	-0.346737	4.93762	-4.1061	0.00245578	0.193844	-1.20396	down	CHID1
Chordc1	0.475841	8.04836	5.68662	0.00026148	0.103728	0.790785	up	CHORDC1
Chpt1	-0.97013	9.07537	-3.31917	0.00851655	0.235028	-2.34692	down	CHPT1
Chrm4	-0.292967	2.64186	-2.31122	0.0451668	0.334448	-3.87461	down	CHRM4
Chrne	0.266138	3.53787	2.25115	0.0498962	0.34696	-3.96407	up	CHRNE
Chst2	0.365793	4.33987	3.23538	0.00976249	0.238321	-2.47286	up	CHST2
Ciapin1	-0.403359	7.60302	-2.57841	0.0289526	0.301321	-3.4716	down	CIAPIN1
Cib2	-0.782413	8.60143	-3.1931	0.0104614	0.241982	-2.53664	down	CIB2
Cidea	-0.9472	11.3128	-3.66983	0.004848	0.21386	-1.82763	down	CIDEA
Cidec	-0.892401	9.27362	-4.11864	0.00240913	0.193844	-1.18645	down	CIDEC
Cisd1	-0.731787	9.05888	-3.31729	0.00854259	0.235028	-2.34973	down	CISD1
Ckap4	0.403591	7.40733	2.67526	0.0246382	0.286596	-3.32426	up	CKAP4
Cklf	0.569148	3.43651	4.31997	0.00177611	0.193844	-0.908905	up	CKLF
Cks1b	0.532287	8.38133	3.90884	0.00332967	0.199356	-1.48251	up	CKS1B
Clcf1	0.305255	3.24146	2.63808	0.0262125	0.292203	-3.38087	up	CLCF1
Cldn1	0.333124	2.89926	2.33505	0.0434146	0.327197	-3.83898	up	CLDN1
Cldn10	0.449876	3.71057	2.44181	0.0363516	0.318376	-3.67849	up	CLDN10
Clec4d	0.381512	4.07611	2.41949	0.0377272	0.318407	-3.71213	up	CLEC4D
Clic1	0.35851	8.14145	2.55754	0.0299775	0.303949	-3.5033	up	CLIC1
Clock	0.589622	7.38984	4.63525	0.00111473	0.186671	-0.487874	up	CLOCK
Clpb	-0.550962	7.28652	-3.09512	0.0122862	0.24679	-2.68489	down	CLPB
Clpp	-0.370161	8.09812	-2.51899	0.031966	0.307632	-3.56176	down	CLPP
Clstn3	-0.821685	7.33636	-3.47544	0.00661438	0.222681	-2.11381	down	CLSTN3
Cluh	-0.45374	8.10635	-2.2923	0.0466069	0.338711	-3.90285	down	CLUH
Clvs1	-0.270404	5.24146	-2.2719	0.0482102	0.343184	-3.93323	down	CLVS1
Clybl	-0.669035	7.8877	-3.05108	0.0132102	0.247803	-2.75171	down	CLYBL
Cmas	0.264147	7.91355	2.67787	0.0245315	0.286067	-3.32029	up	CMAS
Cmbl	-0.713513	7.13528	-2.71072	0.0232256	0.282884	-3.27023	down	CMBL
Cmc2	-0.389177	6.65743	-2.66229	0.0251763	0.288282	-3.34401	down	CMC2
Cnnm2	-0.442711	6.7831	-2.86936	0.017842	0.274018	-3.02832	down	CNNM2
Cnot6	0.269159	8.46521	2.92541	0.016259	0.266128	-2.9429	up	CNOT6
Coa5	-0.412883	9.29373	-2.3229	0.0442989	0.330797	-3.85714	down	COA5
Coa7	-0.439742	5.92801	-2.47376	0.0344679	0.317043	-3.63023	down	COA7
Coasy	-0.578083	7.57076	-2.79679	0.0201272	0.278737	-3.13899	down	COASY
Coch	0.435675	3.94485	3.10857	0.0120175	0.24679	-2.66451	up	COCH
Cog4	-0.30952	7.00948	-3.05442	0.0131377	0.247803	-2.74664	down	COG4
Col2a1	-0.390678	3.83014	-2.9193	0.0164244	0.266128	-2.95221	down	COL2A1
Col5a3	-0.285423	4.94037	-2.48152	0.0340255	0.315682	-3.6185	down	COL5A3
Commd4	-0.307393	7.16681	-3.18595	0.0105844	0.241982	-2.54742	down	COMMD4
Commd9	-0.289472	6.36039	-2.71334	0.0231246	0.282655	-3.26624	down	COMMD9
Coprs	0.417598	5.29602	4.24634	0.00198427	0.193844	-1.00964	up	COPRS
Coq10a	-0.606627	7.88662	-2.83986	0.0187371	0.274786	-3.07329	down	COQ10A
Coq3	-0.778363	6.66828	-4.75116	0.000942684	0.181481	-0.337399	down	COQ3
Coq5	-0.362048	7.77056	-3.02602	0.0137677	0.24967	-2.78979	down	COQ5
Coq6	-0.559401	7.79862	-2.52557	0.0316176	0.307601	-3.55179	down	COQ6
Coq9	-0.775507	9.19069	-3.23982	0.00969198	0.238321	-2.46618	down	COQ9
Coro1b	-0.287476	7.78224	-2.50004	0.0329919	0.311782	-3.59047	down	CORO1B
Coro2a	-0.407934	2.78752	-2.41902	0.0377568	0.318407	-3.71284	down	CORO2A
Cox17	-0.3716	10.396	-2.6904	0.0240247	0.283776	-3.30119	down	COX17
Cox20	-0.334694	8.88888	-3.5607	0.00576871	0.221318	-1.98773	down	COX20
Cox6b1	-0.413967	11.7626	-2.76807	0.0211117	0.281114	-3.18279	down	COX6B1
Cox6b2	0.453834	5.55447	3.10596	0.0120692	0.24679	-2.66846	up	COX6B2
Cox7a1	-0.975358	10.3319	-3.15045	0.0112186	0.243323	-2.60108	down	COX7A1
Cox8a	-0.439182	10.5178	-3.0239	0.0138159	0.24967	-2.79302	down	COX8A
Cpeb4	0.365491	7.41847	3.54876	0.00588002	0.221318	-2.00534	up	CPEB4
Cpn2	-1.73065	4.82956	-6.08522	0.000157114	0.076177	1.22555	down	CPN2
Cpsf2	0.266142	5.32962	2.7418	0.0220544	0.281114	-3.22284	up	CPSF2
Cpt2	-0.921388	9.518	-3.78285	0.00405522	0.204014	-1.66344	down	CPT2
Crat	-0.845859	8.64921	-3.84066	0.00370358	0.203779	-1.58014	down	CRAT
Creb3l2	0.382642	6.30606	2.34864	0.0424454	0.325689	-3.81862	up	CREB3L2
Creld2	0.520251	7.30276	3.24445	0.00961897	0.238321	-2.4592	up	CRELD2
Crem	0.614892	5.30772	7.07256	4.86e-05	0.0624108	2.19227	up	CREM
Cryz	-0.474407	8.24056	-3.52773	0.0060815	0.221318	-2.03639	down	CRYZ
Cs	-0.57089	9.4264	-2.53826	0.0309559	0.305614	-3.53254	down	CS
Csad	-0.436993	8.1937	-3.31754	0.00853922	0.235028	-2.34937	down	CSAD
Csgalnact2	0.389472	9.12636	3.26516	0.00929936	0.238321	-2.42803	up	CSGALNACT2
Ctps	0.730306	8.38808	6.34305	0.000114278	0.0735251	1.49275	up	CTPS1
Ctsh	0.344369	9.60139	2.97854	0.0148905	0.255672	-2.86199	up	CTSH
Ctss	0.65393	8.60824	3.50169	0.00634104	0.221318	-2.0749	up	CTSS
Ctu1	0.392262	5.49517	2.56439	0.0296372	0.303949	-3.4929	up	CTU1
Cutc	-0.346718	5.54495	-2.36758	0.0411301	0.32463	-3.79021	down	CUTC
Cxcl1	0.540038	4.73134	2.53456	0.0311475	0.306138	-3.53816	up	CXCL2
Cyba	0.271336	7.95896	2.41523	0.0379959	0.318452	-3.71856	up	CYBA
Cyc1	-0.47415	11.393	-2.47777	0.0342385	0.316842	-3.62416	down	CYC1
Cyp1b1	0.488995	8.88589	3.92493	0.00324739	0.199356	-1.45957	up	CYP1B1
Cyp2f2	0.987198	5.80014	3.83238	0.00375193	0.203779	-1.59204	up	CYP2F1
Cyp3a11	1.50808	3.54097	2.26739	0.0485717	0.343368	-3.93994	up	CYP3A5
Cyp4f13	-0.366318	5.70568	-2.97322	0.0150223	0.255814	-2.8701	down	CYP4F3
D2hgdh	-0.346007	5.50194	-2.76542	0.0212047	0.281114	-3.18682	down	D2HGDH
Dab2	0.278366	8.18322	3.06185	0.0129778	0.247262	-2.73536	up	DAB2
Dact1	0.49085	7.55572	4.08542	0.00253479	0.193844	-1.23288	up	DACT1
Dapk1	0.459203	6.70282	3.1707	0.0108523	0.241982	-2.57047	up	DAPK1
Dapk2	0.406414	6.05677	3.3246	0.00844181	0.235028	-2.33879	up	DAPK2
Dbi	-0.784223	11.0605	-3.7091	0.00455553	0.211059	-1.77038	down	DBI
Dbt	-0.455464	8.07765	-2.39772	0.039119	0.319915	-3.74491	down	DBT
Dcc	-0.306842	4.7595	-2.43025	0.0370577	0.318381	-3.69592	down	DCC
Dcun1d1	0.289506	3.55874	2.47431	0.0344365	0.317043	-3.6294	up	DCUN1D1
Ddhd2	-0.69799	8.61181	-3.5625	0.00575207	0.221318	-1.98507	down	DDHD2
Ddo	-0.623324	5.41876	-4.11479	0.00242335	0.193844	-1.19183	down	DDO
Ddx21	0.510946	6.80104	6.50217	9.43e-05	0.0735251	1.65232	up	DDX21
Ddx60	0.327622	3.17855	3.03667	0.0135279	0.248893	-2.77361	up	DDX60
Decr1	-0.626167	10.4642	-3.01974	0.013911	0.24967	-2.79933	down	DECR1
Degs1	0.450887	8.97808	2.60961	0.0274856	0.296518	-3.42418	up	DEGS1
Dek	0.274456	10.178	2.44392	0.0362238	0.318046	-3.67529	up	DEK
Derl2	0.301113	5.87676	2.66109	0.0252267	0.288282	-3.34584	up	DERL2
Desi2	0.361091	8.11124	3.44467	0.00695047	0.22634	-2.1595	up	DESI2
Dgat1	-0.54705	8.89648	-2.634	0.026391	0.292203	-3.38707	down	DGAT1
Dgat2	-1.32213	9.12709	-5.53911	0.000317462	0.116791	0.623035	down	DGAT2
Dgkz	-0.287199	5.55685	-3.34638	0.00814837	0.231991	-2.30615	down	DGKZ
Dhcr7	-0.282303	6.00704	-2.5929	0.028262	0.299141	-3.44959	down	DHCR7
Dhrs4	-0.482076	6.88038	-2.46597	0.0349183	0.317736	-3.64201	down	DHRS4
Dhrs7	-0.614464	8.88455	-5.84218	0.000213795	0.0941106	0.963644	down	DHRS7
Dhrs7b	-0.597849	7.39322	-3.99328	0.00292098	0.199356	-1.36255	down	DHRS7B
Dido1	0.425733	7.46477	2.43469	0.0367846	0.318381	-3.68922	up	DIDO1
Dlat	-0.883191	8.91324	-3.15976	0.0110486	0.243088	-2.587	down	DLAT
Dld	-0.751254	8.80079	-2.73482	0.0223122	0.281114	-3.23348	down	DLD
Dlg5	0.396389	6.66933	2.53916	0.0309098	0.305389	-3.53119	up	DLG5
Dlgap5	-0.305358	3.48307	-2.67766	0.02454	0.286067	-3.3206	down	DLGAP5
Dlk2	-0.290384	4.45173	-2.83796	0.0187964	0.274786	-3.07619	down	DLK2
Dll4	-0.277758	4.48298	-2.42166	0.0375917	0.318381	-3.70887	down	DLL4
Dlst	-0.606003	9.18902	-3.22773	0.00988528	0.238321	-2.48439	down	DLST
Dmtn	-0.413188	7.04057	-4.1861	0.00217383	0.193844	-1.09272	down	DMTN
Dnaja1	0.758744	9.53863	7.34089	3.6e-05	0.062347	2.42974	up	DNAJA1
Dnajb12	-0.398435	4.15551	-2.24994	0.0499962	0.34696	-3.96587	down	DNAJB12
Dnajc11	-0.430177	6.72649	-2.61454	0.027261	0.29567	-3.41669	down	DNAJC11
Dnajc15	-0.644879	9.55026	-2.8404	0.0187205	0.274786	-3.07248	down	DNAJC15
Dnajc28	-0.533909	3.97425	-3.11878	0.0118174	0.24679	-2.64902	down	DNAJC28
Dnajc8	0.311738	9.94824	3.24061	0.00967946	0.238321	-2.46498	up	DNAJC8
Dnase1l1	0.285771	6.13519	3.25111	0.00951495	0.238321	-2.44917	up	DNASE1L1
Dnmt3a	0.38205	7.15458	2.78187	0.0206326	0.280372	-3.16174	up	DNMT3A
Dpagt1	0.297475	6.76634	3.92716	0.00323616	0.199356	-1.4564	up	DPAGT1
Dph5	0.291712	5.01788	2.37872	0.040375	0.322135	-3.77348	up	DPH5
Dph6	0.351832	6.74542	2.26261	0.0489579	0.344759	-3.94704	up	DPH6
Dpp4	0.373981	4.97208	2.68314	0.0243168	0.284399	-3.31225	up	DPP4
Dtnb	-0.281191	4.8345	-2.98362	0.014766	0.254679	-2.85426	down	DTNB
Dusp12	0.28265	5.93236	3.17596	0.0107592	0.241982	-2.56252	up	DUSP12
Dync1li1	0.28381	7.47786	2.97493	0.0149798	0.255672	-2.86749	up	DYNC1LI1
Dynll1	0.367173	11.6084	2.69758	0.0237393	0.283776	-3.29025	up	DYNLL1
Dynlt1f	-0.417043	3.5419	-5.06175	0.000607339	0.162259	0.0542261	down	DYNLT1
Ebf2	-0.602788	6.81346	-3.94509	0.0031473	0.199356	-1.43088	down	EBF2
Ebpl	0.316096	6.90772	2.27056	0.0483174	0.343203	-3.93522	up	EBPL
Ech1	-0.682682	10.4973	-3.38426	0.00766318	0.227997	-2.24953	down	ECH1
Echdc1	-1.30518	7.69447	-5.51617	0.000327275	0.116791	0.596607	down	ECHDC1
Echdc2	-0.285481	5.36504	-2.69218	0.0239535	0.283776	-3.29847	down	ECHDC2
Echdc3	-0.648912	7.07293	-3.57774	0.00561362	0.221318	-1.96263	down	ECHDC3
Echs1	-0.780025	9.59164	-3.34212	0.00820502	0.231991	-2.31254	down	ECHS1
Eci1	-0.529845	10.295	-2.25335	0.0497147	0.346761	-3.96081	down	ECI1
Eci2	-0.39638	8.68594	-3.29632	0.00883914	0.235666	-2.38121	down	ECI2
Edaradd	-0.315648	3.55598	-2.3953	0.0392768	0.319915	-3.74855	down	EDARADD
Edem3	0.324635	8.46079	2.50716	0.0326028	0.310942	-3.57969	up	EDEM3
Eef1e1	0.650626	6.8418	6.23402	0.000130608	0.0735251	1.38108	up	EEF1E1
Eepd1	-0.631517	5.3262	-6.43406	0.00010234	0.0735251	1.58451	down	EEPD1
Efnb2	0.471896	7.18296	2.44944	0.0358924	0.317818	-3.66696	up	EFNB2
Egfr	0.321307	6.44472	3.52524	0.00610584	0.221318	-2.04007	up	EGFR
Egr1	0.427481	9.99752	2.6018	0.0278459	0.297091	-3.43606	up	EGR1
Ehhadh	-0.738375	7.65138	-2.45183	0.0357499	0.317818	-3.66336	down	EHHADH
Eid1	0.40173	8.95694	2.74098	0.0220846	0.281114	-3.22409	up	EID1
Eif1a	0.417543	7.12892	3.9667	0.00304361	0.199356	-1.4002	up	EIF1AX
Eif4e	0.283494	7.2202	2.62375	0.0268457	0.293844	-3.40267	up	EIF4E
Eif4e3	-0.447873	8.22799	-3.43248	0.0070885	0.22797	-2.17764	down	EIF4E3
Eif4ebp1	-0.460035	9.2586	-3.30146	0.0087655	0.235028	-2.3735	down	EIF4EBP1
Eif4g3	0.270558	7.39637	2.70982	0.0232605	0.282884	-3.2716	up	EIF4G3
Elmod3	-0.433918	6.09294	-3.99264	0.00292385	0.199356	-1.36345	down	ELMOD3
Elovl3	-2.13968	6.80914	-3.50323	0.00632536	0.221318	-2.07262	down	ELOVL3
Elovl6	-1.82205	7.92146	-4.3663	0.00165713	0.193844	-0.845982	down	ELOVL6
Emb	0.559191	7.88518	2.85199	0.0183639	0.274786	-3.05481	up	EMB
Emc6	-0.389644	7.92564	-2.81719	0.0194562	0.277568	-3.10787	down	EMC6
Emd	0.281811	8.19722	2.73115	0.0224491	0.281114	-3.23909	up	EMD
Eml5	-0.342352	4.85313	-3.49201	0.00644044	0.221318	-2.08924	down	EML5
Emp1	0.643593	8.6632	7.7521	2.31e-05	0.062347	2.77436	up	EMP1
Emp3	0.400776	8.99878	3.30483	0.00871748	0.235028	-2.36843	up	EMP3
Enah	0.538037	6.88741	2.65904	0.0253128	0.28865	-3.34896	up	ENAH
Endog	-0.446829	7.34556	-2.75508	0.0215726	0.281114	-3.20259	down	ENDOG
Eno1	-0.790397	11.3899	-4.80339	0.000874642	0.181481	-0.270348	down	ENO1
Entpd6	-0.392215	6.05428	-4.26259	0.00193621	0.193844	-0.987339	down	ENTPD6
Ephx2	-0.729246	9.41894	-2.92768	0.016198	0.266128	-2.93944	down	EPHX2
Ercc8	0.314866	4.74257	2.46163	0.0351716	0.317818	-3.64856	up	ERCC8
Ereg	0.79955	5.54158	3.22598	0.00991361	0.238564	-2.48703	up	EREG
Erh	0.338479	7.90153	3.36679	0.00788309	0.229838	-2.27562	up	ERH
Esm1	0.345755	3.50625	3.63229	0.00514597	0.21386	-1.88253	up	ESM1
Etfdh	-0.778085	10.0173	-2.76856	0.0210945	0.281114	-3.18204	down	ETFDH
Ethe1	0.268033	7.35632	2.35719	0.0418466	0.325127	-3.8058	up	ETHE1
Ets2	0.292177	8.87779	3.08913	0.0124078	0.24679	-2.69396	up	ETS2
Evi2a	0.494257	4.75617	2.41085	0.0382737	0.318979	-3.72515	up	EVI2A
Evi5	0.265147	7.87155	2.7372	0.0222242	0.281114	-3.22986	up	EVI5
Evl	0.440279	4.89558	2.75908	0.0214296	0.281114	-3.1965	up	EVL
Exosc1	0.312135	3.4647	2.74098	0.0220847	0.281114	-3.22409	up	EXOSC1
Exosc5	-0.363593	6.31238	-3.38856	0.00761	0.227997	-2.2431	down	EXOSC5
F2r	0.387059	9.923	3.05011	0.0132314	0.247803	-2.75319	up	F2R
F3	0.466518	8.96304	3.79173	0.003999	0.203779	-1.65061	up	F3
Fa2h	-0.453059	3.4411	-3.14291	0.0113584	0.244552	-2.6125	down	FA2H
Fabp4	-0.31032	12.8203	-2.54562	0.0305786	0.304855	-3.52138	down	FABP4
Fabp5	-0.796975	9.86341	-3.43104	0.00710502	0.22797	-2.17978	down	FABP5
Fam107b	-0.28505	6.67986	-2.39709	0.0391604	0.319915	-3.74587	down	FAM107B
Fam111a	0.367061	5.51053	4.179	0.0021974	0.193844	-1.10255	up	FAM111A
Fam126a	0.423259	6.97712	2.82235	0.0192903	0.276593	-3.10001	up	FAM126A
Fam136a	-0.330923	7.54447	-2.97798	0.0149043	0.255672	-2.86284	down	FAM136A
Fam13b	0.632842	7.53131	4.21937	0.00206687	0.193844	-1.04676	up	FAM13B
Fam3c	0.305104	9.0076	2.90128	0.016922	0.269625	-2.97966	up	FAM3C
Fam98a	0.313447	8.13518	3.78985	0.00401085	0.203779	-1.65333	up	FAM98A
Fancf	0.269852	4.99018	2.34464	0.0427279	0.325773	-3.8246	up	FANCF
Far1	0.536269	7.06144	2.3764	0.040531	0.322359	-3.77696	up	FAR1
Fars2	-0.446537	7.48449	-4.01245	0.0028358	0.199356	-1.33547	down	FARS2
Fasn	-2.33309	10.8665	-10.7598	1.44e-06	0.0188608	4.71178	down	FASN
Fastk	-0.343758	7.32567	-2.73349	0.0223619	0.281114	-3.23552	down	FASTK
Fbln2	0.272079	8.45693	2.55053	0.0303295	0.304855	-3.51393	up	FBLN2
Fbp2	-0.753695	4.85895	-2.46529	0.0349578	0.3178	-3.64303	down	FBP2
Fbxl6	-0.335164	5.7394	-3.03626	0.0135369	0.248893	-2.77422	down	FBXL6
Fbxo17	0.356631	4.23087	2.3867	0.0398426	0.321963	-3.76148	up	FBXO17
Fbxo21	-0.402528	6.23937	-2.71889	0.0229117	0.282419	-3.25777	down	FBXO21
Fbxo31	-0.518944	7.19109	-2.31083	0.045196	0.334448	-3.87519	down	FBXO31
Fbxo33	0.332369	6.81514	3.25382	0.00947303	0.238321	-2.4451	up	FBXO33
Fcer1g	0.544786	6.47403	3.50773	0.00627981	0.221318	-2.06596	up	FCER1G
Fcgr3	0.51868	6.39854	5.17569	0.000518684	0.147611	0.19363	up	FCGR2A
Fdft1	-0.350153	9.40451	-2.41149	0.0382328	0.318979	-3.72418	down	FDFT1
Fgf7	0.353004	4.84188	2.90573	0.0167978	0.268933	-2.97288	up	FGF7
Fgfr2	0.432242	5.64301	2.2997	0.0460378	0.337259	-3.8918	up	FGFR2
Fggy	-0.319348	5.5864	-3.71926	0.00448292	0.209798	-1.7556	down	FGGY
Fh1	-0.555248	10.5382	-2.71831	0.0229338	0.282419	-3.25865	down	FH
Fkbp11	0.372889	4.28129	2.8596	0.0181333	0.274786	-3.0432	up	FKBP11
Fkbp1b	0.552347	5.01173	5.26141	0.000461194	0.134167	0.29699	up	FKBP1B
Fkbpl	-0.404164	4.79009	-2.77938	0.0207181	0.280766	-3.16553	down	FKBPL
Flt1	-0.525984	6.36056	-3.0708	0.0127879	0.24679	-2.72177	down	FLT1
Fmo1	-0.706153	10.1383	-3.41016	0.00734874	0.227997	-2.21089	down	FMO1
Fmod	0.348888	8.35966	2.52065	0.0318782	0.307632	-3.55926	up	FMOD
Fn3k	-0.538907	5.21571	-2.42502	0.0373821	0.318381	-3.70381	down	FN3K
Fndc3a	0.428214	7.99953	3.09496	0.0122894	0.24679	-2.68513	up	FNDC3A
Fndc4	0.430939	4.11803	4.18372	0.0021817	0.193844	-1.09601	up	FNDC4
Folr2	0.476529	6.77928	3.42399	0.00718636	0.227997	-2.19028	up	FOLR2
Fos	0.677937	8.5199	2.26752	0.0485618	0.343368	-3.93975	up	FOS
Foxc2	0.507464	8.0528	2.7972	0.0201133	0.278737	-3.13836	up	FOXC2
Foxj3	0.279546	8.9807	2.7367	0.0222427	0.281114	-3.23062	up	FOXJ3
Foxred1	-0.768995	6.918	-3.38974	0.00759555	0.227997	-2.24135	down	FOXRED1
Fryl	0.274757	8.36331	2.83239	0.0189713	0.275031	-3.0847	up	FRYL
Frzb	0.419645	7.39159	3.30714	0.0086849	0.235028	-2.36497	up	FRZB
Fst	0.282577	6.14684	3.01402	0.0140429	0.250385	-2.80802	up	FST
Fuom	-0.605365	7.92059	-2.84988	0.018428	0.274786	-3.05801	down	FUOM
Fxyd5	0.328746	7.84574	3.50177	0.00634024	0.221318	-2.07479	up	FXYD5
Fxyd6	0.427315	5.64759	2.7364	0.0222535	0.281114	-3.23107	up	FXYD6
Fzd6	0.296582	6.83174	2.63117	0.026516	0.292203	-3.39138	up	FZD6
G0s2	-0.941354	9.01465	-3.80987	0.00388669	0.203779	-1.62445	down	G0S2
G3bp1	0.275995	8.30925	3.25748	0.00941655	0.238321	-2.43958	up	G3BP1
G6pdx	-0.377099	8.44676	-2.28003	0.0475646	0.342073	-3.92112	down	G6PD
Gadd45a	0.383386	4.56675	4.18313	0.00218365	0.193844	-1.09683	up	GADD45A
Gale	-0.440627	5.8565	-3.79371	0.00398662	0.203779	-1.64776	down	GALE
Galk2	-0.294798	5.424	-2.26728	0.0485807	0.343368	-3.9401	down	GALK2
Gapdh	-0.553618	6.09749	-3.4639	0.0067384	0.224098	-2.13093	down	GAPDH
Gapdhs	-0.374075	5.08516	-2.28544	0.0471398	0.340567	-3.91306	down	GAPDHS
Gbe1	-0.882998	7.86726	-4.06129	0.00263039	0.196931	-1.26671	down	GBE1
Gdap1	0.4408	2.82775	3.39856	0.0074879	0.227997	-2.22819	up	GDAP1
Gde1	-0.378127	9.42323	-3.12014	0.0117911	0.24679	-2.64697	down	GDE1
Gdf10	0.32979	9.74801	3.74814	0.00428309	0.205432	-1.71368	up	GDF10
Gem	0.851139	6.309	2.50536	0.0327003	0.311198	-3.58241	up	GEM
Gemin2	-0.269537	4.98487	-2.73154	0.0224343	0.281114	-3.23848	down	GEMIN2
Gfm1	-0.433343	8.08443	-2.40829	0.0384373	0.319076	-3.72901	down	GFM1
Gfm2	-0.60923	5.39722	-3.67184	0.0048326	0.21386	-1.8247	down	GFM2
Ggh	0.295683	7.87335	3.34281	0.00819582	0.231991	-2.31151	up	GGH
Ggps1	0.270742	4.67916	2.44573	0.0361147	0.317905	-3.67256	up	GGPS1
Ghitm	-0.675435	9.70622	-3.44216	0.00697869	0.226695	-2.16324	down	GHITM
Ginm1	-0.395471	9.07832	-3.03285	0.0136134	0.249289	-2.77941	down	GINM1
Gjc1	0.384358	7.8751	2.44584	0.0361086	0.317905	-3.67241	up	GJC1
Glipr1	0.597379	7.80409	3.31185	0.00861861	0.235028	-2.35791	up	GLIPR1
Glis2	0.367303	7.62936	2.69414	0.0238757	0.283776	-3.2955	up	GLIS2
Glo1	-0.602954	8.61353	-2.95856	0.0153909	0.258777	-2.89241	down	GLO1
Glrx3	-0.311626	7.59138	-2.28483	0.0471875	0.340724	-3.91397	down	GLRX3
Glul	-0.696433	9.64838	-2.30781	0.0454225	0.33519	-3.87969	down	GLUL
Gm13889	0.614197	8.27537	2.92131	0.0163698	0.266128	-2.94915	up	C11orf96
Gm5617	-0.694465	7.13211	-2.81513	0.0195228	0.277678	-3.11101	down	C11orf71
Gmnn	-0.662022	6.67031	-3.01452	0.0140313	0.250385	-2.80726	down	GMNN
Gmppb	0.288196	6.47705	2.7026	0.0235414	0.283436	-3.28259	up	GMPPB
Gmpr	-0.627432	7.67852	-2.31167	0.0451324	0.334448	-3.87393	down	GMPR
Gnai3	0.390053	8.64906	2.83478	0.018896	0.275031	-3.08105	up	GNAI3
Gnao1	-0.298194	6.49208	-2.72167	0.0228058	0.282419	-3.25353	down	GNAO1
Gng10	0.325382	9.11264	2.40648	0.0385529	0.319428	-3.73173	up	GNG10
Gnl3	0.275144	7.54111	3.75124	0.00426223	0.205432	-1.70919	up	GNL3
Golt1b	0.430356	5.88526	3.1848	0.0106044	0.241982	-2.54916	up	GOLT1B
Gpam	-0.735553	9.8913	-3.3005	0.00877922	0.235028	-2.37494	down	GPAM
Gpd1	-1.71896	7.87762	-5.39434	0.000385174	0.12929	0.454741	down	GPD1
Gpd2	-0.903102	10.3257	-3.64712	0.00502604	0.21386	-1.86082	down	GPD2
Gphn	-0.307564	6.90982	-3.1537	0.0111591	0.243323	-2.59617	down	GPHN
Gpi1	-0.325107	10.4252	-2.84383	0.0186143	0.274786	-3.06725	down	GPI
Gpnmb	0.491863	6.61038	3.09041	0.0123818	0.24679	-2.69204	up	GPNMB
Gpr155	-0.289556	7.55948	-2.45364	0.0356427	0.317818	-3.66063	down	GPR155
Gpr34	0.388087	3.18472	2.63241	0.0264612	0.292203	-3.3895	up	GPR34
Gprasp1	0.510922	7.55618	3.89561	0.00339899	0.199356	-1.5014	up	GPRASP1
Gprc5b	-0.483255	6.62544	-3.83724	0.00372347	0.203779	-1.58505	down	GPRC5B
Gpx4	-0.524933	11.2456	-3.26368	0.00932187	0.238321	-2.43026	down	GPX4
Gramd1a	-0.324046	6.73957	-3.36015	0.00796843	0.230812	-2.28556	down	GRAMD1A
Gramd3	0.278612	7.67221	3.20675	0.0102302	0.241304	-2.51603	up	GRAMD3
Grhpr	-0.348663	7.60856	-3.45599	0.0068248	0.224098	-2.14268	down	GRHPR
Grk5	0.313763	7.33756	2.90549	0.0168045	0.268933	-2.97325	up	GRK5
Grpel1	-0.41648	9.27586	-2.46583	0.0349265	0.317736	-3.64222	down	GRPEL1
Gstm1	0.277043	10.5885	2.37299	0.0407617	0.323401	-3.78209	up	GSTM5
Gstm2	0.309849	9.10387	2.51734	0.0320543	0.307726	-3.56427	up	GSTM1
Gstz1	-0.555653	8.41647	-2.60738	0.0275884	0.296518	-3.42758	down	GSTZ1
Guca1a	0.303539	3.26445	2.28938	0.0468331	0.339186	-3.9072	up	GUCA1A
Gucd1	-0.360982	7.73677	-2.27259	0.0481552	0.343184	-3.93221	down	GUCD1
Gys1	-0.728958	7.64038	-3.79253	0.003994	0.203779	-1.64946	down	GYS1
Gys2	-1.08751	6.4967	-2.6497	0.0257097	0.289981	-3.36317	down	GYS2
H2-Ke6	-0.340919	7.64096	-3.07506	0.0126986	0.24679	-2.71532	down	HSD17B8
H2-Q10	-1.3357	5.71991	-4.50462	0.0013497	0.192053	-0.66026	down	HLA-A
H6pd	-0.389234	8.74882	-3.4903	0.00645814	0.221318	-2.09177	down	H6PD
Hacl1	-0.453721	6.73019	-3.22932	0.00985964	0.238321	-2.482	down	HACL1
Hadh	-0.354019	3.55822	-2.32692	0.0440047	0.329635	-3.85114	down	HADH
Hadha	-0.903823	10.0074	-4.11756	0.00241312	0.193844	-1.18796	down	HADHA
Hadhb	-0.738568	11.2863	-3.19429	0.010441	0.241982	-2.53484	down	HADHB
Hbegf	0.591741	6.33267	2.39646	0.0392009	0.319915	-3.7468	up	HBEGF
Hbs1l	-0.26323	7.37322	-2.40918	0.0383802	0.319076	-3.72766	down	HBS1L
Hdhd2	-0.350963	7.15505	-2.5329	0.031234	0.306138	-3.54068	down	HDHD2
Heatr1	0.364941	6.8653	3.9599	0.00307581	0.199356	-1.40984	up	HEATR1
Hemk1	-0.341526	5.70779	-2.74283	0.0220167	0.281114	-3.22127	down	HEMK1
Hexb	0.342839	9.64288	2.71116	0.0232083	0.282884	-3.26955	up	HEXB
Hexim1	0.506083	6.72283	6.24817	0.000128353	0.0735251	1.39567	up	HEXIM1
Hhex	0.406481	5.15322	2.60808	0.0275559	0.296518	-3.42651	up	HHEX
Hhip	0.781007	4.59087	3.65601	0.00495555	0.21386	-1.84782	up	HHIP
Hibadh	-0.488656	9.58159	-2.41137	0.038241	0.318979	-3.72438	down	HIBADH
Hibch	-0.817665	5.62385	-2.71965	0.0228826	0.282419	-3.25661	down	HIBCH
Hipk2	-0.381433	6.49661	-2.48245	0.0339725	0.315682	-3.61708	down	HIPK2
Hipk3	0.458403	4.75355	2.46866	0.0347623	0.317345	-3.63794	up	HIPK3
Hivep1	0.269359	7.28028	2.34515	0.0426921	0.325689	-3.82385	up	HIVEP1
Hk2	-0.453617	9.10189	-2.69286	0.0239266	0.283776	-3.29745	down	HK2
Hlf	-0.318126	7.20943	-2.47035	0.0346646	0.317339	-3.63539	down	HLF
Hmgcr	0.386916	3.98034	2.96761	0.0151621	0.257254	-2.87863	up	HMGCR
Hnmt	-0.315461	6.35528	-3.04246	0.0133994	0.248668	-2.76481	down	HNMT
Hnrnpab	0.284531	9.79857	2.73419	0.0223356	0.281114	-3.23444	up	HNRNPAB
Hnrnpc	0.29498	6.85372	2.3369	0.0432807	0.326441	-3.83619	up	HNRNPC
Hoxa1	0.302611	5.08899	2.4375	0.036613	0.318381	-3.68498	up	HOXA1
Hoxa2	0.414564	4.12546	2.53287	0.0312353	0.306138	-3.54072	up	HOXA2
Hoxc9	-0.306656	4.62092	-2.47083	0.0346363	0.317302	-3.63465	down	HOXC9
Hpcal1	0.331505	8.3578	3.6585	0.00493599	0.21386	-1.84418	up	HPCAL1
Hpgd	0.555257	5.92589	3.8263	0.00378786	0.203779	-1.6008	up	HPGD
Hprt	0.270469	8.40232	2.92306	0.0163224	0.266128	-2.94648	up	HPRT1
Hs3st1	0.516293	5.91196	4.29399	0.00184677	0.193844	-0.944347	up	HS3ST1
Hsd17b12	-0.699728	8.35991	-3.00004	0.0143709	0.252843	-2.82928	down	HSD17B12
Hsd17b4	-0.465905	8.97169	-3.01573	0.0140033	0.250385	-2.80542	down	HSD17B4
Hsd3b7	-0.406348	8.11501	-4.31357	0.00179323	0.193844	-0.917619	down	HSD3B7
Hsf1	0.356894	6.5676	3.0947	0.0122947	0.24679	-2.68553	up	HSF1
Hsp90aa1	0.458823	9.80483	3.49428	0.00641694	0.221318	-2.08587	up	HSP90AA1
Hspa1a	1.32313	9.1405	4.25752	0.00195106	0.193844	-0.994287	up	HSPA1A
Hspa1a	1.32313	9.1405	4.25752	0.00195106	0.193844	-0.994287	up	HSPA1B
Hspa5	0.552168	11.1047	4.15797	0.00226883	0.193844	-1.13172	up	HSPA5
Hspa8	0.405765	9.80121	3.72735	0.00442603	0.208851	-1.74386	up	HSPA8
Hspa9	-0.377482	9.07625	-2.28971	0.0468078	0.339186	-3.90671	down	HSPA9
Hspb2	0.454688	7.92013	2.60541	0.0276791	0.296968	-3.43058	up	HSPB2
Hsph1	1.41395	6.5554	5.60055	0.000292714	0.112703	0.693356	up	HSPH1
Iars	0.268595	7.77718	3.22891	0.0098663	0.238321	-2.48262	up	IARS
Icam1	0.38531	6.75155	2.66585	0.0250275	0.287539	-3.33859	up	ICAM1
Icam2	0.43425	7.26477	2.57457	0.0291384	0.302259	-3.47743	up	ICAM2
Id2	0.659262	8.77831	2.87447	0.0176914	0.274018	-3.02053	up	ID2
Idh1	-0.426021	8.40674	-3.12592	0.0116797	0.24679	-2.63822	down	IDH1
Idh3a	-0.917349	7.75394	-2.98778	0.014665	0.254185	-2.84794	down	IDH3A
Idh3b	-0.567538	10.1699	-3.20771	0.0102141	0.241304	-2.51457	down	IDH3B
Idh3g	-0.45571	10.8264	-2.45352	0.0356496	0.317818	-3.66081	down	IDH3G
Ier5	0.466311	6.12386	2.36109	0.0415759	0.325127	-3.79994	up	IER5
Ifit1	0.807225	4.88007	3.94534	0.00314606	0.199356	-1.43052	up	IFIT1B
Ifit2	0.281451	7.05826	2.48601	0.0337716	0.314665	-3.6117	up	IFIT2
Ifitm2	0.3938	10.3851	4.30885	0.001806	0.193844	-0.924061	up	IFITM2
Ifitm3	0.33437	10.5924	4.68495	0.00103716	0.183479	-0.423059	up	IFITM3
Ifrd1	0.450848	8.19175	3.22154	0.00998581	0.238984	-2.49372	up	IFRD1
Igf1	0.403708	7.53762	3.86725	0.00355278	0.201339	-1.54199	up	IGF1
Igfals	-0.44598	4.64906	-3.21596	0.0100773	0.239423	-2.50214	down	IGFALS
Igsf9	0.745801	5.96862	2.25374	0.049683	0.346761	-3.96023	up	IGSF9
Ihh	0.82267	4.10144	3.46543	0.00672188	0.224098	-2.12867	up	IHH
Il12b	-0.274485	2.30709	-3.15192	0.0111917	0.243323	-2.59887	down	IL12B
Il1r1	0.380364	7.15732	3.2286	0.00987129	0.238321	-2.48309	up	IL1R1
Immt	-0.747235	5.74263	-2.38985	0.0396348	0.321275	-3.75676	down	IMMT
Impa1	0.410175	8.64719	3.50626	0.00629462	0.221318	-2.06813	up	IMPA1
Impa2	-0.677395	5.67628	-2.87706	0.0176154	0.274018	-3.01658	down	IMPA2
Inca1	-0.507378	5.61086	-2.56145	0.0297828	0.303949	-3.49736	down	INCA1
Inhbb	0.614449	5.19042	2.80084	0.0199919	0.278737	-3.1328	up	INHBB
Inppl1	-0.391452	6.59249	-3.47216	0.00664941	0.223198	-2.11868	down	INPPL1
Irf4	-1.1277	6.35377	-3.75482	0.00423821	0.205432	-1.704	down	IRF4
Irx3	0.269598	4.58084	2.89117	0.0172082	0.272015	-2.99508	up	IRX3
Isca1	-0.424897	9.78594	-2.60883	0.0275216	0.296518	-3.42537	down	ISCA1
Isca2	-0.533964	8.77933	-2.69429	0.0238696	0.283776	-3.29526	down	ISCA2
Itgb2	0.460791	5.41704	2.49611	0.0332083	0.312375	-3.59642	up	ITGB2
Itih5	-0.619494	8.65369	-3.20536	0.0102535	0.241313	-2.51813	down	ITIH5
Itpk1	-0.377729	8.08529	-3.52811	0.00607778	0.221318	-2.03582	down	ITPK1
Ivd	-0.477634	8.45904	-3.67758	0.00478874	0.21386	-1.81631	down	IVD
Jak3	-0.418428	5.15213	-3.90963	0.00332559	0.199356	-1.48138	down	JAK3
Jph1	-0.27859	4.09154	-2.45146	0.0357719	0.317818	-3.66391	down	JPH1
Kalrn	0.497357	4.84952	3.64475	0.005045	0.21386	-1.86428	up	KALRN
Kcna4	-0.271708	2.82958	-2.37738	0.0404652	0.32222	-3.77549	down	KCNA4
Kcnab1	0.510377	9.18917	2.76998	0.0210445	0.281114	-3.17987	up	KCNAB1
Kcnb1	-0.485343	5.85042	-3.64623	0.00503318	0.21386	-1.86213	down	KCNB1
Kcnk1	-0.290053	3.85272	-3.17821	0.0107195	0.241982	-2.55911	down	KCNK1
Kcnk3	-0.776832	7.8355	-2.95105	0.0155833	0.260289	-2.90384	down	KCNK3
Kcnn1	-0.403384	3.52442	-3.32001	0.00850498	0.235028	-2.34566	down	KCNN1
Kcns1	-0.320268	2.97042	-2.93204	0.0160814	0.265514	-2.93279	down	KCNS1
Kctd1	-0.562948	5.07807	-3.00529	0.0142469	0.251696	-2.82131	down	KCTD1
Kctd10	0.367928	9.8948	2.30347	0.0457508	0.336291	-3.88617	up	KCTD10
Klf13	-0.462527	7.76987	-3.4614	0.00676557	0.224098	-2.13464	down	KLF13
Klf4	0.31457	8.82859	2.44729	0.0360212	0.317818	-3.67021	up	KLF4
Klf6	0.387068	7.17387	2.46077	0.0352219	0.317818	-3.64986	up	KLF6
Klhdc2	0.312897	8.18533	3.507	0.00628717	0.221318	-2.06704	up	KLHDC2
Kpna2	0.534741	7.75832	5.28236	0.000448208	0.133951	0.322064	up	KPNA2
Krt79	-0.643599	5.9248	-3.3255	0.00842946	0.235028	-2.33744	down	KRT79
Krt8	0.489107	4.63242	2.41038	0.0383038	0.318979	-3.72586	up	KRT8
Ky	0.275128	2.2938	3.75251	0.0042537	0.205432	-1.70735	up	KY
L3hypdh	-0.60926	7.04904	-3.24676	0.00958279	0.238321	-2.45573	down	L3HYPDH
Lactb2	-0.70741	7.1856	-3.94938	0.00312641	0.199356	-1.42478	down	LACTB2
Lamb3	-0.501937	2.86889	-2.7324	0.0224022	0.281114	-3.23717	down	LAMB3
Lbr	0.340067	7.96657	3.75099	0.00426391	0.205432	-1.70955	up	LBR
Ldha	-0.537202	10.4454	-3.58029	0.00559082	0.221318	-1.95888	down	LDHA
Ldhb	-0.418411	10.049	-2.33187	0.0436445	0.327985	-3.84374	down	LDHB
Lep	-0.640018	3.68159	-4.09168	0.00251061	0.193844	-1.22412	down	LEP
Lepr	0.556441	3.99315	2.35963	0.0416772	0.325127	-3.80214	up	LEPR
Letmd1	-0.874639	7.22816	-3.66256	0.00490431	0.21386	-1.83825	down	LETMD1
Lgals12	-0.710999	6.09065	-3.38686	0.00763095	0.227997	-2.24564	down	LGALS12
Lgals3	0.488156	8.42712	3.08495	0.0124935	0.24679	-2.70031	up	LGALS3
Lgalsl	0.324727	9.42663	3.04664	0.0133073	0.247803	-2.75846	up	LGALSL
Lgmn	0.403147	7.06474	4.75712	0.000934639	0.181481	-0.329721	up	LGMN
Lgr6	0.280903	7.13493	2.25548	0.0495399	0.346761	-3.95765	up	LGR6
Limk2	-0.365583	4.67495	-2.284	0.047253	0.340821	-3.91522	down	LIMK2
Lipe	-1.03559	8.30521	-4.27262	0.00190714	0.193844	-0.973581	down	LIPE
Lipt1	-0.525779	5.56304	-3.48149	0.00655036	0.222168	-2.10484	down	LIPT1
Litaf	0.411523	8.06727	3.97311	0.00301353	0.199356	-1.3911	up	LITAF
Lmf1	-0.270166	6.04893	-3.56916	0.00569119	0.221318	-1.97527	down	LMF1
Lmnb2	0.499088	3.99649	4.58701	0.00119597	0.188632	-0.551188	up	LMNB2
Lmo1	-0.272156	5.38542	-2.73154	0.0224344	0.281114	-3.23849	down	LMO1
Lnx2	0.267064	6.30952	2.44089	0.0364074	0.318376	-3.67988	up	LNX2
Lonp1	-0.399929	7.38447	-2.80848	0.0197398	0.278488	-3.12116	down	LONP1
Lox	0.537333	9.5366	3.30487	0.00871692	0.235028	-2.36837	up	LOX
Lpin1	-0.758424	9.29106	-2.78598	0.0204922	0.280024	-3.15548	down	LPIN1
Lpl	-0.419133	12.2226	-2.87324	0.0177274	0.274018	-3.0224	down	LPL
Lpp	0.38978	8.70866	3.06644	0.01288	0.246871	-2.72839	up	LPP
Lrrc14	0.32285	5.98802	2.84812	0.018482	0.274786	-3.0607	up	LRRC14
Lrrc20	-0.484569	5.26277	-3.36113	0.00795577	0.230812	-2.28409	down	LRRC20
Lrrc42	0.277042	6.74947	2.45462	0.0355845	0.317818	-3.65915	up	LRRC42
Lrrc8c	0.447176	5.38078	2.71428	0.0230882	0.282474	-3.26479	up	LRRC8C
Lrrfip1	0.582124	10.3681	3.06807	0.0128456	0.24679	-2.72592	up	LRRFIP1
Ltf	0.463292	4.08368	2.49532	0.033252	0.312375	-3.59761	up	LTF
Luzp1	0.320375	7.97403	3.16783	0.0109034	0.241982	-2.5748	up	LUZP1
Lxn	0.380211	8.71495	2.76237	0.0213126	0.281114	-3.19148	up	LXN
Ly75	0.496865	5.21473	2.58653	0.0285636	0.299141	-3.45927	up	LY75
Ly96	0.326813	5.06891	2.66044	0.0252539	0.288282	-3.34683	up	LY96
Lynx1	-0.313825	7.35146	-2.578	0.0289727	0.301321	-3.47223	down	LYNX1
Lyplal1	-0.465782	6.59674	-4.07962	0.00255744	0.193844	-1.24101	down	LYPLAL1
Lysmd2	0.332782	6.95595	2.31553	0.0448445	0.333559	-3.86817	up	LYSMD2
Lysmd3	0.436803	8.1874	2.87249	0.0177495	0.274018	-3.02355	up	LYSMD3
Lyve1	0.515419	8.07091	2.72401	0.0227172	0.282419	-3.24996	up	LYVE1
Lyz1	0.688585	11.0657	4.82814	0.000844257	0.181481	-0.238747	up	LYZ
Lyz2	0.695166	9.72636	4.12844	0.00237333	0.193844	-1.17279	up	LYZ
Mafb	-0.586989	4.93957	-2.82109	0.0193306	0.276595	-3.10192	down	MAFB
Maff	0.49015	6.51417	2.84632	0.0185375	0.274786	-3.06346	up	MAFF
Mafk	0.288323	8.05485	3.06358	0.012941	0.247041	-2.73274	up	MAFK
Maged2	0.586969	6.72021	3.60961	0.00533525	0.218262	-1.91579	up	MAGED2
Magoh	0.356638	8.44762	3.7749	0.00410627	0.204392	-1.67493	up	MAGOH
Magohb	0.357189	6.01931	2.59125	0.0283397	0.299141	-3.45209	up	MAGOHB
Manf	0.63911	8.64577	4.98208	0.000678942	0.165938	-0.0446154	up	MANF
Map1lc3a	-0.263371	8.83439	-3.88284	0.00346735	0.199356	-1.51966	down	MAP1LC3A
Map3k8	0.402219	4.91214	2.71712	0.0229795	0.282419	-3.26047	up	MAP3K8
Mapk1	0.417382	5.84274	4.53699	0.00128693	0.191445	-0.617273	up	MAPK1
Marcksl1	0.299576	5.12935	3.0319	0.0136346	0.249289	-2.78085	up	MARCKSL1
Mboat2	0.317076	5.77245	2.59545	0.0281423	0.298798	-3.44572	up	MBOAT2
Mcat	-0.336259	6.34285	-2.36407	0.0413705	0.325127	-3.79547	down	MCAT
Mccc1	-0.726243	8.59286	-3.42502	0.00717448	0.227997	-2.18875	down	MCCC1
Mcee	-0.704955	7.86366	-3.78691	0.00402942	0.203779	-1.65757	down	MCEE
Mcm4	0.320202	6.54781	3.02502	0.0137904	0.24967	-2.79131	up	MCM4
Mcoln2	0.307806	3.17831	2.37255	0.0407916	0.323442	-3.78275	up	MCOLN2
Me1	-1.2028	9.46625	-9.35071	4.82e-06	0.0315716	3.91769	down	ME1
Mecr	-0.625254	7.0026	-2.68312	0.0243178	0.284399	-3.31229	down	MECR
Med17	0.307534	6.46108	2.73898	0.0221585	0.281114	-3.22715	up	MED17
Mef2a	0.34863	6.61277	2.37591	0.040564	0.322418	-3.7777	up	MEF2A
Metap1d	-0.418681	6.27838	-3.80879	0.00389329	0.203779	-1.626	down	METAP1D
Mfn2	-0.309799	8.85686	-2.88213	0.017468	0.273861	-3.00885	down	MFN2
Mfng	-0.332109	5.59931	-2.36044	0.0416209	0.325127	-3.80092	down	MFNG
Mfsd1	0.315937	6.47637	2.92254	0.0163364	0.266128	-2.94726	up	MFSD1
Mfsd3	-0.30246	5.89752	-3.58017	0.00559193	0.221318	-1.95906	down	MFSD3
Mgat2	0.308446	6.62035	3.70058	0.00461741	0.211059	-1.78279	up	MGAT2
Mgat4b	-0.300216	7.7209	-3.4067	0.00739002	0.227997	-2.21605	down	MGAT4B
Mgll	-0.60813	10.1248	-4.5603	0.00124365	0.189309	-0.586418	down	MGLL
Miip	-0.368105	5.52734	-2.94248	0.0158057	0.261915	-2.91689	down	MIIP
Mis12	0.444588	5.7133	3.04859	0.0132645	0.247803	-2.75549	up	MIS12
Mknk2	-0.407463	10.552	-3.77049	0.00413487	0.205036	-1.68131	down	MKNK2
Mlxipl	-0.770227	7.36768	-2.94751	0.0156749	0.260701	-2.90924	down	MLXIPL
Mlycd	-0.639779	6.71242	-3.96376	0.00305747	0.199356	-1.40436	down	MLYCD
Mmaa	-0.546944	6.86285	-5.01697	0.000646532	0.162764	-0.00119678	down	MMAA
Mmab	-0.508142	4.68753	-2.92437	0.0162869	0.266128	-2.94447	down	MMAB
Mmachc	-0.4558	6.44649	-2.71929	0.0228964	0.282419	-3.25716	down	MMACHC
Mmd	-0.410201	9.3888	-3.74568	0.00429977	0.205432	-1.71725	down	MMD
Mme	-0.77137	4.2234	-2.82994	0.0190484	0.275559	-3.08842	down	MME
Mmp12	0.465356	3.82652	2.57221	0.0292532	0.302969	-3.48102	up	MMP12
Mmp15	-0.579318	4.26206	-3.5841	0.00555694	0.221318	-1.95328	down	MMP15
Mmp19	-0.366596	3.39145	-3.23996	0.00968974	0.238321	-2.46596	down	MMP19
Mmp3	0.982405	8.41901	7.00735	5.23e-05	0.0624108	2.133	up	MMP3
Mmp8	-0.331474	3.36583	-2.87116	0.0177886	0.274018	-3.02557	down	MMP8
Mob1a	0.320735	8.25359	3.59344	0.0054747	0.221318	-1.93955	up	MOB1A
Mogat1	-1.26185	4.27527	-6.74938	7.04e-05	0.0735251	1.89238	down	MOGAT1
Morf4l2	0.308981	10.3038	3.1158	0.0118755	0.24679	-2.65355	up	MORF4L2
Mpc1	-0.873841	10.442	-4.25878	0.00194735	0.193844	-0.992557	down	MPC1
Mpc2	-0.659055	10.6649	-3.85473	0.00362294	0.203134	-1.55993	down	MPC2
Mpdu1	-0.601685	6.33812	-3.78745	0.00402601	0.203779	-1.65679	down	MPDU1
Mpeg1	0.717123	6.63595	2.63637	0.0262873	0.292203	-3.38348	up	MPEG1
Mphosph6	0.459683	6.92303	3.54344	0.00593025	0.221318	-2.01318	up	MPHOSPH6
Mpzl2	-1.00085	6.61489	-3.03895	0.0134771	0.248893	-2.77014	down	MPZL2
Mrap	-0.675393	7.89369	-2.42432	0.0374253	0.318381	-3.70486	down	MRAP
Mrgprf	0.35371	7.17007	2.64982	0.0257048	0.289981	-3.363	up	MRGPRF
Mrpl10	-0.394643	7.92566	-2.84611	0.0185439	0.274786	-3.06377	down	MRPL10
Mrpl12	-0.461785	8.57566	-2.82636	0.0191622	0.276459	-3.09389	down	MRPL12
Mrpl28	-0.334893	7.75143	-2.53628	0.0310585	0.306138	-3.53556	down	MRPL28
Mrpl30	-0.405915	9.74812	-3.05656	0.0130914	0.247803	-2.74339	down	MRPL30
Mrpl34	-0.530461	8.01936	-2.41456	0.0380379	0.318589	-3.71956	down	MRPL34
Mrpl37	-0.303736	6.62867	-2.8203	0.019356	0.276626	-3.10313	down	MRPL37
Mrpl39	-0.433985	8.16084	-2.54721	0.0304978	0.304855	-3.51897	down	MRPL39
Mrpl4	-0.351393	8.4575	-2.54868	0.0304231	0.304855	-3.51674	down	MRPL4
Mrpl42	-0.485646	9.71311	-2.8391	0.018761	0.274786	-3.07446	down	MRPL42
Mrpl44	-0.319729	6.01171	-2.37969	0.0403099	0.322135	-3.77202	down	MRPL44
Mrpl50	-0.390167	6.46487	-2.7941	0.0202172	0.278804	-3.14308	down	MRPL50
Mrps15	-0.428745	7.59109	-3.45711	0.00681247	0.224098	-2.14101	down	MRPS15
Mrps2	-0.424699	4.83859	-2.35207	0.0422036	0.325689	-3.81347	down	MRPS2
Mrps21	-0.308039	8.83222	-3.00424	0.0142717	0.251793	-2.82291	down	MRPS21
Mrps26	-0.263151	7.37037	-2.26853	0.0484801	0.343368	-3.93824	down	MRPS26
Mrps36	-0.582647	8.722	-2.63356	0.0264106	0.292203	-3.38775	down	MRPS36
Mrps5	-0.444722	6.62152	-2.85624	0.0182347	0.274786	-3.04833	down	MRPS5
Ms4a6d	0.536115	4.20863	2.59001	0.0283984	0.299141	-3.45398	up	MS4A6A
Ms4a7	0.541933	5.52407	2.32452	0.0441801	0.330493	-3.85473	up	MS4A7
Msrb2	-0.640415	6.31346	-3.81887	0.00383221	0.203779	-1.61148	down	MSRB2
Mtch2	-0.547053	9.86214	-2.68392	0.0242855	0.284399	-3.31107	down	MTCH2
Mtfp1	-0.854878	6.49201	-3.40328	0.00743099	0.227997	-2.22115	down	MTFP1
Mtmr4	0.63294	5.33512	2.79733	0.0201091	0.278737	-3.13816	up	MTMR4
Mto1	-0.435682	6.96316	-3.03654	0.0135307	0.248893	-2.7738	down	MTO1
Mtor	-0.336599	8.21315	-2.30896	0.0453361	0.33474	-3.87798	down	MTOR
Mtx2	-0.697631	7.88537	-2.68587	0.0242065	0.284399	-3.30809	down	MTX2
Mxd4	-0.283021	5.32804	-2.61146	0.0274012	0.296518	-3.42137	down	MXD4
Myo5b	-1.09835	5.38804	-2.56012	0.0298487	0.303949	-3.49938	down	MYO5B
Nadk	-0.286545	8.88515	-2.53982	0.0308758	0.305389	-3.53019	down	NADK
Nampt	-0.599307	8.51188	-2.37483	0.0406372	0.322676	-3.77932	down	NAMPT
Nat1	-0.295903	3.81873	-2.28304	0.0473282	0.341045	-3.91665	down	NAT2
Nat9	-0.363677	6.26903	-2.7159	0.023026	0.282419	-3.26233	down	NAT9
Nbea	0.380352	7.47545	2.47405	0.0344513	0.317043	-3.62979	up	NBEA
Ncald	0.540206	6.8462	2.85687	0.0182155	0.274786	-3.04736	up	NCALD
Ncam1	-0.27146	2.92106	-2.43091	0.037017	0.318381	-3.69492	down	NCAM1
Ncapd2	-0.320238	4.46571	-2.7914	0.0203084	0.278969	-3.14721	down	NCAPD2
Nck2	0.309276	6.68806	2.61559	0.0272135	0.295453	-3.41509	up	NCK2
Ncln	-0.282408	6.54764	-2.62818	0.0266483	0.292255	-3.39593	down	NCLN
ND5	-0.413285	12.7376	-2.33263	0.043589	0.327944	-3.84259	down	ND5
Ndel1	0.26817	9.34375	3.25078	0.00952008	0.238321	-2.44967	up	NDEL1
Ndufa1	-0.359573	11.7506	-3.04517	0.0133395	0.24805	-2.76068	down	NDUFA1
Ndufa10	-0.785212	5.1504	-3.34435	0.00817529	0.231991	-2.30919	down	NDUFA10
Ndufa12	-0.435353	10.4153	-2.5581	0.0299495	0.303949	-3.50245	down	NDUFA12
Ndufa8	-0.449261	10.0354	-2.49725	0.0331451	0.31216	-3.59468	down	NDUFA8
Ndufa9	-0.42254	10.4477	-2.41569	0.0379665	0.318452	-3.71786	down	NDUFA9
Ndufab1	-0.458225	10.8348	-2.39803	0.0390987	0.319915	-3.74444	down	NDUFAB1
Ndufb7	-0.282885	10.8525	-2.45611	0.0354962	0.317818	-3.6569	down	NDUFB7
Ndufb8	-0.484488	11.3002	-2.63626	0.0262918	0.292203	-3.38363	down	NDUFB8
Ndufc1	-0.364629	10.2567	-2.36577	0.0412537	0.324745	-3.79292	down	NDUFC1
Ndufs1	-0.653437	9.39553	-2.66996	0.0248565	0.286655	-3.33232	down	NDUFS1
Ndufs3	-0.437295	10.208	-2.52993	0.0313889	0.307076	-3.54518	down	NDUFS3
Ndufs4	-0.428629	5.32843	-3.09099	0.0123699	0.24679	-2.69115	down	NDUFS4
Ndufs8	-0.45502	11.2663	-2.57061	0.0293316	0.303268	-3.48346	down	NDUFS8
Ndufv1	-0.554658	10.6463	-2.85871	0.01816	0.274786	-3.04455	down	NDUFV1
Ndufv3	-0.420438	11.2177	-3.13304	0.0115439	0.246132	-2.62744	down	NDUFV3
Nek6	0.529778	4.8197	7.00465	5.24e-05	0.0624108	2.13054	up	NEK6
Neo1	0.495277	8.14452	3.2396	0.00969548	0.238321	-2.46651	up	NEO1
Nfs1	-0.413363	7.86	-2.59922	0.0279658	0.298128	-3.43998	down	NFS1
Nfxl1	0.399184	6.03946	3.23266	0.00980593	0.238321	-2.47696	up	NFXL1
Ninj1	0.313597	9.78711	2.51063	0.0324147	0.30997	-3.57443	up	NINJ1
Nip7	0.312973	7.04404	3.81188	0.00387444	0.203779	-1.62155	up	NIP7
Nkain4	0.456606	5.07271	2.60264	0.0278068	0.297091	-3.43478	up	NKAIN4
Nkx3-1	0.944908	4.68291	2.95085	0.0155883	0.260289	-2.90414	up	NKX3-1
Nmb	-0.347271	4.55278	-2.67085	0.0248199	0.286596	-3.33098	down	NMB
Nmd3	0.282255	7.02135	3.34958	0.00810625	0.231991	-2.30137	up	NMD3
Nme7	0.321929	5.58967	3.38801	0.00761682	0.227997	-2.24393	up	NME7
Nmi	0.297654	6.92942	3.16891	0.0108842	0.241982	-2.57317	up	NMI
Nol3	-0.707658	6.34147	-2.65471	0.0254961	0.28879	-3.35555	down	NOL3
Npc2	-0.330111	10.0138	-3.43672	0.00704025	0.227565	-2.17134	down	NPC2
Npm1	0.325091	9.94937	2.36719	0.0411563	0.32463	-3.79079	up	NPM1
Npy5r	0.304306	2.70466	2.45164	0.0357611	0.317818	-3.66364	up	NPY5R
Nqo1	0.418972	6.7936	3.02451	0.0138019	0.24967	-2.79208	up	NQO1
Nr1h3	-0.429198	5.91139	-2.76894	0.021081	0.281114	-3.18146	down	NR1H3
Nrg4	-1.00755	7.10093	-3.77571	0.00410103	0.204392	-1.67376	down	NRG4
Nsdhl	-0.487708	7.03345	-2.35829	0.0417702	0.325127	-3.80415	down	NSDHL
Nt5c	0.273514	7.15712	3.31641	0.00855487	0.235028	-2.35106	up	NT5C
Nts	1.21742	4.17741	4.93789	0.000722515	0.165938	-0.0999128	up	NTS
Nucb2	0.334347	7.56435	3.82278	0.00380882	0.203779	-1.60586	up	NUCB2
Nudt1	-0.509062	5.70956	-3.74329	0.004316	0.205457	-1.72071	down	NUDT1
Nudt13	-0.377834	7.05892	-2.53306	0.0312257	0.306138	-3.54044	down	NUDT13
Nudt14	-0.307257	5.09323	-3.78093	0.00406751	0.204014	-1.66622	down	NUDT14
Nudt7	-1.08217	8.78076	-4.22585	0.00204669	0.193844	-1.03783	down	NUDT7
Numb	0.316788	7.81615	4.33808	0.00172856	0.193844	-0.884269	up	NUMB
Nup153	0.321375	7.61015	2.41119	0.0382522	0.318979	-3.72464	up	NUP153
Nup160	0.271186	6.36081	2.49731	0.0331421	0.31216	-3.5946	up	NUP160
Nup62	0.320665	6.72283	2.40427	0.038695	0.319873	-3.73505	up	NUP62
Nup98	0.350558	5.90252	3.08532	0.012486	0.24679	-2.69976	up	NUP98
Nupl1	0.437243	5.30951	2.75537	0.0215623	0.281114	-3.20216	up	NUPL1
Nus1	0.28353	8.59696	3.01093	0.0141149	0.250385	-2.81273	up	NUS1
Ogdh	-0.538125	10.1513	-3.26035	0.00937261	0.238321	-2.43527	down	OGDH
Ogfod2	-0.291905	6.04894	-3.13993	0.011414	0.244552	-2.61701	down	OGFOD2
Olfm1	0.265786	7.58047	2.33098	0.0437084	0.328277	-3.84505	up	OLFM1
Omd	0.578036	7.67367	3.06336	0.0129455	0.247041	-2.73306	up	OMD
Opa1	-0.329591	4.23158	-2.85306	0.0183313	0.274786	-3.05318	down	OPA1
Oplah	-0.662265	7.77478	-3.23054	0.00983995	0.238321	-2.48015	down	OPLAH
Opn3	-0.295066	6.32656	-3.04734	0.013292	0.247803	-2.7574	down	OPN3
Ormdl3	-0.435847	8.7165	-3.20739	0.0102195	0.241304	-2.51507	down	ORMDL3
Ostc	0.544995	8.33799	3.36893	0.00785586	0.229556	-2.27243	up	OSTC
Oxld1	-0.568058	6.43683	-3.70872	0.0045583	0.211059	-1.77094	down	OXLD1
Oxnad1	-0.468629	6.9623	-2.69251	0.0239404	0.283776	-3.29798	down	OXNAD1
P2rx3	-0.337406	3.10694	-3.31215	0.00861438	0.235028	-2.35745	down	P2RX3
P2rx5	-0.373744	6.92228	-3.42252	0.00720344	0.227997	-2.19247	down	P2RX5
P2ry1	-0.46037	3.27396	-2.27773	0.0477469	0.342308	-3.92456	down	P2RY1
P2ry6	0.366884	7.25355	3.11676	0.0118567	0.24679	-2.65209	up	P2RY6
P4ha2	0.496932	7.92268	3.81034	0.00388386	0.203779	-1.62378	up	P4HA2
Pacrgl	0.379536	5.67663	2.63522	0.0263376	0.292203	-3.38522	up	PACRGL
Pafah1b3	0.325421	4.06289	2.52483	0.031657	0.307632	-3.55292	up	PAFAH1B3
Pafah2	-0.376506	7.12841	-2.40077	0.0389209	0.319915	-3.74032	down	PAFAH2
Pak2	0.408388	6.15981	2.79888	0.0200572	0.278737	-3.13579	up	PAK2
Palmd	-0.448884	7.34111	-2.25166	0.0498541	0.34696	-3.96332	down	PALMD
Pank1	-0.803233	9.27952	-3.27896	0.00909246	0.238117	-2.40728	down	PANK1
Pank3	-0.416411	7.85929	-3.15002	0.0112266	0.243323	-2.60174	down	PANK3
Papss1	0.274041	7.72111	2.59728	0.0280563	0.298605	-3.44292	up	PAPSS1
Parp16	-0.274879	4.96427	-2.33678	0.0432893	0.326441	-3.83637	down	PARP16
Parp6	-0.29162	5.83107	-2.4223	0.0375514	0.318381	-3.7079	down	PARP6
Pawr	0.530929	10.1392	3.72604	0.00443515	0.208851	-1.74575	up	PAWR
Pax1	0.506546	5.25227	3.4627	0.00675143	0.224098	-2.13271	up	PAX1
Pbdc1	0.347245	6.27635	4.21239	0.00208884	0.193844	-1.05639	up	PBDC1
Pcca	-0.730589	9.16771	-3.50238	0.00633397	0.221318	-2.07388	down	PCCA
Pccb	-0.683504	7.78526	-3.53473	0.00601365	0.221318	-2.02605	down	PCCB
Pcgf6	0.350124	6.14712	2.27344	0.048087	0.343184	-3.93093	up	PCGF6
Pck1	-0.785708	10.5553	-3.88382	0.00346204	0.199356	-1.51825	down	PCK1
Pcna	0.462868	8.95132	3.28176	0.00905114	0.238117	-2.40307	up	PCNA
Pcolce2	0.271368	10.0847	2.63253	0.0264558	0.292203	-3.38931	up	PCOLCE2
Pcsk4	-0.302447	4.96724	-3.23394	0.00978553	0.238321	-2.47504	down	PCSK4
Pcsk6	-0.37051	7.50611	-3.98794	0.00294517	0.199356	-1.3701	down	PCSK6
Pcx	-0.97665	8.78928	-4.03204	0.00275142	0.199356	-1.30783	down	PC
Pcyt2	-0.675721	7.13578	-4.11744	0.00241355	0.193844	-1.18813	down	PCYT2
Pdcl	0.370154	6.97442	2.92628	0.0162354	0.266128	-2.94156	up	PDCL
Pde4b	0.597297	7.12202	4.29773	0.00183643	0.193844	-0.939241	up	PDE4B
Pde7b	-0.342626	2.89595	-4.27289	0.00190635	0.193844	-0.973208	down	PDE7B
Pde8a	-0.618372	7.44938	-2.9105	0.0166654	0.268679	-2.96561	down	PDE8A
Pdgfd	0.532348	5.91703	2.85361	0.0183145	0.274786	-3.05234	up	PDGFD
Pdha1	-0.607378	11.0395	-3.52867	0.00607236	0.221318	-2.035	down	PDHA1
Pdhb	-0.922887	10.4562	-4.69403	0.00102363	0.183479	-0.411273	down	PDHB
Pdk1	-0.801645	7.00066	-4.07854	0.00256168	0.193844	-1.24252	down	PDK1
Pdk2	-0.757772	7.70431	-4.03261	0.00274902	0.199356	-1.30703	down	PDK2
Pdk3	0.47427	6.32224	2.67107	0.0248106	0.286596	-3.33063	up	PDK3
Pdlim1	0.555361	9.8546	2.69159	0.0239772	0.283776	-3.29938	up	PDLIM1
Pdlim2	0.384689	7.84429	3.05013	0.013231	0.247803	-2.75316	up	PDLIM2
Pdlim4	0.462896	8.04292	2.7826	0.0206076	0.280372	-3.16063	up	PDLIM4
Pdpn	0.404758	7.77849	3.27726	0.00911779	0.238117	-2.40984	up	PDPN
Peg3	0.286384	9.12755	2.3145	0.0449213	0.333559	-3.86971	up	PEG3
Pex11a	-0.793669	6.18029	-2.90253	0.016887	0.269625	-2.97775	down	PEX11A
Pex16	-0.847575	7.0389	-4.56391	0.00123709	0.189309	-0.581651	down	PEX16
Pex19	-0.477245	8.24237	-3.95884	0.00308088	0.199356	-1.41134	down	PEX19
Pex6	-0.443869	7.50546	-2.45052	0.0358282	0.317818	-3.66534	down	PEX6
Pf4	0.432282	8.01715	3.57001	0.00568348	0.221318	-1.97402	up	PF4
Pfkl	-1.28952	8.69646	-4.62142	0.0011374	0.186671	-0.505983	down	PFKL
Pfn1	0.365871	10.2798	3.19746	0.010387	0.241982	-2.53005	up	PFN1
Pfn2	0.325495	8.41616	3.08879	0.0124148	0.24679	-2.69449	up	PFN2
Pgam1	-0.274809	9.28019	-2.33984	0.0430705	0.326197	-3.8318	down	PGAM1
Pgd	-0.966002	7.75922	-3.9262	0.00324096	0.199356	-1.45775	down	PGD
Pgm1	-0.61707	8.43375	-3.62965	0.00516764	0.214081	-1.88639	down	PGM2
Phb2	-0.371937	9.1059	-2.3046	0.045665	0.336221	-3.88448	down	PHB2
Phka2	-0.277079	7.50457	-2.57289	0.0292203	0.302868	-3.47999	down	PHKA2
Phkb	-0.300434	8.20155	-2.73458	0.0223212	0.281114	-3.23385	down	PHKB
Phlda3	-0.593778	8.0683	-4.76499	0.000924133	0.181481	-0.319598	down	PHLDA3
Phyh	-0.488936	8.97674	-2.3586	0.0417482	0.325127	-3.80368	down	PHYH
Pias2	0.367536	5.02739	3.97285	0.00301476	0.199356	-1.39147	up	PIAS2
Picalm	0.3035	11.1933	2.94682	0.0156927	0.260701	-2.91028	up	PICALM
Pick1	-0.313862	5.3017	-3.48135	0.00655177	0.222168	-2.10504	down	PICK1
Piga	0.510533	5.26346	3.38887	0.00760626	0.227997	-2.24265	up	PIGA
Pigm	0.474659	4.87293	2.9872	0.0146791	0.254185	-2.84882	up	PIGM
Pigq	-0.32503	7.50486	-3.15655	0.0111069	0.243323	-2.59186	down	PIGQ
Pik3ca	0.365885	6.81745	2.25053	0.0499474	0.34696	-3.96499	up	PIK3CA
Pim1	-0.428663	4.28695	-4.16271	0.00225253	0.193844	-1.12514	down	PIM1
Pip4k2a	0.322428	6.46872	2.42298	0.0375087	0.318381	-3.70687	up	PIP4K2A
Pip5k1b	0.362721	5.65314	4.72474	0.000979223	0.183479	-0.371481	up	PIP5K1B
Pitpnm2	-0.384826	6.86754	-2.78234	0.0206164	0.280372	-3.16102	down	PITPNM2
Pkd2	0.360139	8.87654	2.35632	0.0419072	0.325127	-3.80711	up	PKD2
Pkm	-0.606677	10.3557	-3.78987	0.00401071	0.203779	-1.6533	down	PKM
Pkn1	-0.559308	6.68174	-2.84311	0.0186365	0.274786	-3.06834	down	PKN1
Pkp2	-0.294527	2.74675	-2.31756	0.0446933	0.333107	-3.86513	down	PKP2
Pla2g2e	-0.370231	3.42961	-3.66945	0.00485096	0.21386	-1.82819	down	PLA2G2E
Pla2g4a	0.406396	8.10656	2.25515	0.0495672	0.346761	-3.95814	up	PLA2G4A
Pla2g6	-0.304852	5.69313	-2.74936	0.0217788	0.281114	-3.21131	down	PLA2G6
Pla2g7	-0.708118	6.88464	-2.4221	0.0375638	0.318381	-3.7082	down	PLA2G7
Plagl1	0.504068	8.12773	3.30399	0.0087294	0.235028	-2.36969	up	PLAGL1
Plat	0.35604	8.1833	2.63411	0.0263865	0.292203	-3.38691	up	PLAT
Plaur	0.520313	5.37902	3.57113	0.0056733	0.221318	-1.97237	up	PLAUR
Plbd1	-0.954587	7.97523	-3.27637	0.00913105	0.238117	-2.41118	down	PLBD1
Pld4	0.41807	4.98658	3.09516	0.0122854	0.24679	-2.68482	up	PLD4
Plekhh3	-0.324113	6.66873	-2.2533	0.0497189	0.346761	-3.96088	down	PLEKHH3
Plin2	-0.591803	10.1297	-2.51852	0.0319915	0.307632	-3.56248	down	PLIN2
Plin3	-0.357355	8.54525	-2.51017	0.0324397	0.309977	-3.57513	down	PLIN3
Plin4	-0.405875	10.5109	-4.10315	0.00246689	0.193844	-1.20808	down	PLIN4
Plin5	-1.26964	7.23482	-4.19218	0.00215387	0.193844	-1.08432	down	PLIN5
Plk2	0.335669	5.43018	2.96727	0.0151707	0.257254	-2.87915	up	PLK2
Plk4	0.586989	5.12753	3.89051	0.00342611	0.199356	-1.50869	up	PLK4
Plod2	0.422201	8.08728	2.4293	0.0371162	0.318381	-3.69735	up	PLOD2
Plrg1	0.290797	7.61266	2.34333	0.0428211	0.325913	-3.82657	up	PLRG1
Pmm1	-0.482679	7.52353	-4.09629	0.00249293	0.193844	-1.21767	down	PMM1
Pmpcb	-0.417813	9.18109	-3.05166	0.0131977	0.247803	-2.75084	down	PMPCB
Pmvk	-0.721572	6.34676	-4.51278	0.00133358	0.191844	-0.64941	down	PMVK
Pnkd	-0.538026	6.20261	-2.37828	0.0404049	0.322135	-3.77415	down	PNKD
Pnp	-0.308347	9.53558	-2.53379	0.0311876	0.306138	-3.53933	down	PNP
Pnpla2	-0.572788	10.4618	-2.59362	0.028228	0.299141	-3.44849	down	PNPLA2
Pnpla7	-0.378759	5.33372	-3.09484	0.0122919	0.24679	-2.68531	down	PNPLA7
Polb	-0.277024	6.61822	-2.70082	0.0236115	0.283436	-3.28531	down	POLB
Poldip2	-0.384473	8.16467	-2.37774	0.0404412	0.32222	-3.77496	down	POLDIP2
Polrmt	-0.318148	7.56096	-2.31051	0.0452199	0.334448	-3.87567	down	POLRMT
Pom121	0.269788	5.64316	2.27383	0.048056	0.343184	-3.93035	up	POM121C
Pom121	0.269788	5.64316	2.27383	0.048056	0.343184	-3.93035	up	POM121
Pomt1	-0.415984	6.20883	-3.16711	0.0109163	0.241982	-2.57589	down	POMT1
Pon1	-0.998144	8.53917	-3.80609	0.00390981	0.203779	-1.62989	down	PON1
Por	-0.562971	8.88089	-2.64952	0.0257175	0.289981	-3.36345	down	POR
Ppa1	-0.661536	9.75317	-3.01228	0.0140835	0.250385	-2.81068	down	PPA1
Ppif	-0.696234	6.88507	-2.89213	0.0171808	0.271964	-2.99361	down	PPIF
Ppm1m	-0.408039	9.11989	-3.53317	0.0060287	0.221318	-2.02835	down	PPM1M
Ppp1r15a	0.34295	7.29813	2.56185	0.0297629	0.303949	-3.49676	up	PPP1R15A
Ppp1r18	0.480348	8.41702	3.87639	0.00350241	0.199356	-1.52889	up	PPP1R18
Ppp1r1a	-0.641129	6.98852	-3.09674	0.0122535	0.24679	-2.68243	down	PPP1R1A
Ppp2r5a	-0.623477	9.93443	-4.96486	0.000695581	0.165938	-0.0661276	down	PPP2R5A
Ppp2r5d	-0.338432	7.16788	-3.88764	0.00344146	0.199356	-1.51279	down	PPP2R5D
Ppp4r1	0.291249	7.6085	3.49731	0.00638586	0.221318	-2.0814	up	PPP4R1
Ppp4r2	0.28958	9.29326	3.49126	0.00644825	0.221318	-2.09036	up	PPP4R2
Pprc1	0.532955	6.92962	2.78078	0.02067	0.280406	-3.1634	up	PPRC1
Prdx3	-0.505327	9.43405	-2.55748	0.0299803	0.303949	-3.50339	down	PRDX3
Prkaca	-0.314215	7.33369	-2.93558	0.0159874	0.26459	-2.9274	down	PRKACA
Prkce	-0.548695	4.87582	-3.34283	0.00819549	0.231991	-2.31147	down	PRKCE
Prmt2	0.426372	6.46983	3.93003	0.00322174	0.199356	-1.4523	up	PRMT2
Prmt3	0.290079	6.47521	3.2427	0.00964655	0.238321	-2.46184	up	PRMT3
Prmt6	0.299506	3.86425	2.5441	0.0306562	0.304855	-3.52369	up	PRMT6
Prnp	-0.337664	7.71031	-2.52276	0.0317659	0.307632	-3.55605	down	PRNP
Prokr1	0.299026	3.09365	2.4526	0.0357043	0.317818	-3.6622	up	PROKR1
Prps2	0.401565	4.59585	2.65406	0.0255236	0.28879	-3.35654	up	PRPS2
Prrx2	0.4574	4.33537	2.38259	0.0401158	0.322135	-3.76766	up	PRRX2
Psat1	0.380549	5.16684	3.94072	0.00316869	0.199356	-1.43709	up	PSAT1
Pspc1	0.663527	6.18887	7.44448	3.21e-05	0.062347	2.51871	up	PSPC1
Ptbp3	0.427326	3.87799	3.07128	0.0127779	0.24679	-2.72105	up	PTBP3
Ptcd3	-0.446166	7.69437	-2.87898	0.0175596	0.274018	-3.01366	down	PTCD3
Ptch1	0.452097	8.31243	2.81617	0.0194891	0.277619	-3.10942	up	PTCH1
Ptdss2	-0.522212	7.26023	-3.16644	0.0109282	0.241982	-2.5769	down	PTDSS2
Ptges2	-0.474557	6.876	-2.88858	0.0172823	0.272015	-2.99903	down	PTGES2
Ptk2	0.268758	7.62374	2.73311	0.0223759	0.281114	-3.2361	up	PTK2
Ptk6	-0.327605	2.36502	-2.56892	0.0294143	0.303268	-3.48602	down	PTK6
Ptp4a1	-0.899869	7.32972	-3.49897	0.00636875	0.221318	-2.07892	down	PTP4A1
Ptpn12	0.357262	9.09086	3.06915	0.0128228	0.24679	-2.72429	up	PTPN12
Ptpn21	0.421293	7.5006	2.87071	0.017802	0.274018	-3.02626	up	PTPN21
Ptpn9	0.378989	7.6685	3.01924	0.0139225	0.24967	-2.80009	up	PTPN9
Ptpre	0.424129	4.44875	2.72339	0.0227407	0.282419	-3.25091	up	PTPRE
Ptrh2	-0.263686	6.95213	-2.26761	0.0485543	0.343368	-3.93962	down	PTRH2
Pts	-0.485266	7.56685	-2.65498	0.0254847	0.28879	-3.35514	down	PTS
Pwp1	0.327437	7.66993	3.56166	0.00575986	0.221318	-1.98632	up	PWP1
Pxmp4	-0.447947	7.23906	-3.09545	0.0122796	0.24679	-2.68439	down	PXMP4
Pygl	-1.48071	9.29641	-5.35648	0.000405343	0.132659	0.410134	down	PYGL
Rab11a	0.37482	7.3579	2.84506	0.0185762	0.274786	-3.06537	up	RAB11A
Rab1b	-0.334521	8.33084	-3.47042	0.00666806	0.223252	-2.12126	down	RAB1B
Rab21	0.295583	8.58249	2.43047	0.037044	0.318381	-3.69558	up	RAB21
Rab31	0.331413	7.45943	2.75093	0.021722	0.281114	-3.20892	up	RAB31
Rab32	0.417009	5.88043	3.33929	0.00824278	0.232074	-2.31678	up	RAB32
Rab33b	0.405197	8.70864	2.55639	0.030035	0.303949	-3.50505	up	RAB33B
Rab3gap2	0.446618	6.29912	3.91246	0.00331096	0.199356	-1.47734	up	RAB3GAP2
Rab6b	-0.320302	6.80926	-2.34889	0.0424276	0.325689	-3.81824	down	RAB6B
Rab8b	0.385335	8.03031	3.73961	0.00434117	0.205907	-1.72606	up	RAB8B
Rai14	0.414832	6.18355	4.47174	0.00141682	0.193844	-0.704117	up	RAI14
Ralgds	-0.544906	6.11904	-3.5535	0.00583558	0.221318	-1.99835	down	RALGDS
Ranbp1	0.265378	8.75152	3.22888	0.00986665	0.238321	-2.48265	up	RANBP1
Rap1gap	-0.480251	5.44599	-2.94569	0.015722	0.260858	-2.912	down	RAP1GAP
Rapgef3	-0.415799	5.73154	-2.45548	0.0355335	0.317818	-3.65785	down	RAPGEF3
Rars	0.33415	7.82365	3.51638	0.00619318	0.221318	-2.05316	up	RARS
Rars2	-0.275742	7.30712	-2.38453	0.0399869	0.322135	-3.76475	down	RARS2
Rasa2	0.505435	6.46613	2.901	0.0169301	0.269625	-2.9801	up	RASA2
Rasd1	-0.928436	6.76055	-2.66153	0.0252081	0.288282	-3.34517	down	RASD1
Rassf5	0.472299	3.66471	2.76082	0.0213675	0.281114	-3.19384	up	RASSF5
Rbbp7	0.28907	10.6709	2.39602	0.0392299	0.319915	-3.74747	up	RBBP7
Rbbp8	0.307089	6.23821	3.38103	0.00770334	0.228337	-2.25435	up	RBBP8
Rbl1	0.324529	4.82893	3.13485	0.0115096	0.246132	-2.6247	up	RBL1
Rbm12	0.383009	6.57404	3.09438	0.0123013	0.24679	-2.68602	up	RBM12
Rbm14	0.292851	8.14187	2.85553	0.0182561	0.274786	-3.0494	up	RBM14
Rbm26	0.290113	6.46038	2.73443	0.0223266	0.281114	-3.23408	up	RBM26
Rbm8a	0.414182	8.81634	4.32475	0.00176343	0.193844	-0.902401	up	RBM8A
Rbpj	0.415204	6.29156	2.51062	0.0324153	0.30997	-3.57445	up	RBPJ
Rc3h2	0.27131	8.85692	2.82102	0.0193327	0.276595	-3.10203	up	RC3H2
Rcn1	0.313208	7.7899	2.41521	0.0379972	0.318452	-3.71859	up	RCN1
Rcn2	0.495783	9.66853	2.76089	0.0213652	0.281114	-3.19374	up	RCN2
Rdh11	0.493286	6.54661	3.95205	0.00311348	0.199356	-1.42099	up	RDH11
Reck	0.294466	9.30877	2.54136	0.0307966	0.305389	-3.52785	up	RECK
Recql	0.273931	5.75243	2.40103	0.0389043	0.319915	-3.73993	up	RECQL
Rfxank	-0.346802	5.5016	-3.52154	0.00614213	0.221318	-2.04553	down	RFXANK
Rgs10	0.311291	6.74739	2.42462	0.037407	0.318381	-3.70441	up	RGS10
Rgs19	0.357636	6.14689	3.07643	0.0126699	0.24679	-2.71323	up	RGS19
Rgs5	0.45517	11.5091	2.40128	0.0388879	0.319915	-3.73955	up	RGS5
Rhbdd3	-0.276016	6.02688	-2.36762	0.0411272	0.32463	-3.79015	down	RHBDD3
Rhoc	0.288762	9.87682	2.37194	0.0408325	0.323477	-3.78366	up	RHOC
Rhod	0.388413	4.4923	2.80132	0.0199763	0.278737	-3.13208	up	RHOD
Rhoj	0.269966	10.2906	2.68809	0.0241175	0.283927	-3.30472	up	RHOJ
Riok2	-0.376648	5.45068	-3.21814	0.0100414	0.239423	-2.49885	down	RIOK2
Rita1	-0.276955	4.8849	-2.76107	0.0213586	0.281114	-3.19345	down	RITA1
Rmdn3	-0.698082	7.84105	-3.14638	0.0112939	0.244377	-2.60725	down	RMDN3
Rmnd1	-0.408589	7.08483	-2.87317	0.0177296	0.274018	-3.02251	down	RMND1
Rnase4	0.293963	10.2552	2.33875	0.0431482	0.326197	-3.83343	up	RNASE4
Rnf111	0.454593	7.17482	3.54828	0.00588455	0.221318	-2.00605	up	RNF111
Rnf2	0.351917	7.19769	2.69414	0.0238757	0.283776	-3.2955	up	RNF2
Rnf207	-0.573116	3.99965	-2.34928	0.0423998	0.325689	-3.81765	down	RNF207
Rnft1	0.343487	7.06563	2.28923	0.0468451	0.339186	-3.90743	up	RNFT1
Rorc	-0.654436	3.87413	-4.67152	0.00105755	0.184591	-0.440539	down	RORC
Rpl14	0.421609	5.5544	3.79883	0.00395467	0.203779	-1.64037	up	RPL14
Rpl21	0.428696	4.47427	2.3236	0.0442479	0.330622	-3.85611	up	RPL21
Rpn1	0.26806	9.19592	2.45568	0.0355213	0.317818	-3.65754	up	RPN1
Rprm	-0.281345	2.85257	-2.37827	0.0404053	0.322135	-3.77416	down	RPRM
Rps24	0.348919	5.50517	2.3023	0.0458402	0.336753	-3.88793	up	RPS24
Rpusd1	-0.326205	5.25394	-2.42623	0.0373064	0.318381	-3.70198	down	RPUSD1
Rreb1	-0.412464	7.60748	-2.86876	0.0178597	0.274018	-3.02923	down	RREB1
Rrs1	0.403159	6.86744	2.2826	0.0473624	0.341045	-3.9173	up	RRS1
Rsph9	0.331915	5.66066	3.69925	0.00462715	0.211059	-1.78473	up	RSPH9
Rtn4ip1	-0.471613	4.72957	-2.61053	0.027444	0.296518	-3.42279	down	RTN4IP1
Ruvbl1	0.343281	6.43312	4.01311	0.00283291	0.199356	-1.33453	up	RUVBL1
S100a4	0.883361	10.3938	7.28949	3.81e-05	0.062347	2.38504	up	S100A4
S100a6	0.505602	11.1482	4.78536	0.000897519	0.181481	-0.293443	up	S100A6
S100b	-0.939649	5.66876	-4.56525	0.00123467	0.189309	-0.57989	down	S100B
Samm50	-0.388577	9.21659	-2.55743	0.0299828	0.303949	-3.50346	down	SAMM50
Samsn1	0.318158	3.08352	2.26721	0.0485861	0.343368	-3.9402	up	SAMSN1
Sardh	-0.393719	5.66521	-2.75853	0.0214493	0.281114	-3.19734	down	SARDH
Sars2	-0.391557	5.07316	-4.51368	0.00133181	0.191844	-0.648211	down	SARS2
Saysd1	0.345081	6.45835	3.50848	0.00627224	0.221318	-2.06485	up	SAYSD1
Sbk1	-0.814349	5.37412	-4.0029	0.00287787	0.199356	-1.34894	down	SBK1
Scaf8	0.319413	7.52062	2.73731	0.02222	0.281114	-3.22969	up	SCAF8
Scamp1	0.310522	7.72315	2.49592	0.033219	0.312375	-3.59671	up	SCAMP1
Scd1	-0.83629	12.555	-4.14009	0.00233151	0.193844	-1.15657	down	SCD
Scgb1a1	1.01992	6.62546	2.72904	0.0225278	0.281136	-3.24229	up	SCGB1A1
Scx	0.575624	4.02403	3.42077	0.00722384	0.227997	-2.19508	up	SCXB
Sdcbp2	0.381912	4.71005	2.61823	0.0270936	0.295152	-3.41106	up	SDCBP2
Sdf2l1	0.585629	5.02156	3.71864	0.00448732	0.209798	-1.75651	up	SDF2L1
Sdha	-0.565682	10.991	-2.71622	0.0230139	0.282419	-3.26185	down	SDHA
Sdhb	-0.447715	11.2046	-2.43961	0.0364848	0.318381	-3.6818	down	SDHB
Sdhd	-0.524352	9.59892	-2.35927	0.041702	0.325127	-3.80268	down	SDHD
Sec11a	0.282436	9.25893	2.29186	0.0466409	0.338711	-3.9035	up	SEC11A
Sec14l4	-0.461819	4.58528	-2.39546	0.0392662	0.319915	-3.74831	down	SEC14L4
Sec23a	0.35836	8.8909	3.0754	0.0126914	0.24679	-2.7148	up	SEC23A
Sec23b	0.366245	7.44396	3.53549	0.00600631	0.221318	-2.02492	up	SEC23B
Selp	0.856581	6.6296	4.3624	0.00166681	0.193844	-0.851266	up	SELP
Sema4a	-0.401415	5.95515	-2.70239	0.0235499	0.283436	-3.28292	down	SEMA4A
Serpina1b	1.30665	4.75814	6.09733	0.000154752	0.076177	1.23834	up	SERPINA1
Serpinb1a	0.413597	4.70411	3.64678	0.00502876	0.21386	-1.86132	up	SERPINB1
Serpinb9	0.379651	7.52926	3.3344	0.00830845	0.233403	-2.3241	up	SERPINB9
Serpine1	0.875673	10.0516	2.8397	0.0187423	0.274786	-3.07355	up	SERPINE1
Sesn3	0.351535	6.87349	2.63861	0.0261893	0.292203	-3.38006	up	SESN3
Setd6	0.279899	6.65289	2.68535	0.0242278	0.284399	-3.30889	up	SETD6
Sf3a1	0.487988	4.96882	3.3917	0.00757148	0.227997	-2.23842	up	SF3A1
Sf3a3	0.303677	7.12049	3.37839	0.00773631	0.228614	-2.25829	up	SF3A3
Sfpq	0.661573	7.74214	6.27194	0.000124658	0.0735251	1.42013	up	SFPQ
Sfxn1	-0.481415	7.92881	-3.55678	0.00580494	0.221318	-1.9935	down	SFXN1
Sgce	0.337467	8.33736	3.63607	0.00511515	0.21386	-1.877	up	SGCE
Sgta	-0.368502	8.43317	-3.36008	0.00796938	0.230812	-2.28567	down	SGTA
Sh3glb1	-0.345193	10.4675	-2.31703	0.0447332	0.333107	-3.86593	down	SH3GLB1
Sh3glb2	-0.305126	7.07563	-2.26403	0.048843	0.344173	-3.94494	down	SH3GLB2
Sh3kbp1	-0.563187	5.85467	-2.35184	0.0422203	0.325689	-3.81382	down	SH3KBP1
Shoc2	0.356095	7.23247	2.40986	0.038337	0.319052	-3.72664	up	SHOC2
Sirt3	-0.347513	7.52834	-2.34623	0.0426153	0.325689	-3.82222	down	SIRT3
Skp2	0.379683	5.0733	2.57517	0.0291095	0.302198	-3.47653	up	SKP2
Slamf9	0.306855	6.78181	2.68289	0.0243271	0.284399	-3.31263	up	SLAMF9
Slc11a1	0.391044	6.04089	3.68811	0.00470947	0.213845	-1.80095	up	SLC11A1
Slc15a4	0.362223	6.06373	2.6447	0.0259247	0.291314	-3.37079	up	SLC15A4
Slc16a1	-0.635029	8.4166	-2.43315	0.0368796	0.318381	-3.69155	down	SLC16A1
Slc1a1	-0.370295	2.82866	-4.30809	0.00180806	0.193844	-0.9251	down	SLC1A1
Slc1a5	-0.590417	8.27927	-5.48968	0.000339015	0.116791	0.565981	down	SLC1A5
Slc20a1	0.559231	4.53813	6.1511	0.000144721	0.0757818	1.29485	up	SLC20A1
Slc22a23	-0.727386	5.81664	-2.92169	0.0163595	0.266128	-2.94857	down	SLC22A23
Slc22a3	-0.576847	6.90455	-2.36122	0.0415668	0.325127	-3.79975	down	SLC22A3
Slc22a5	-0.542902	4.83115	-2.63046	0.0265475	0.292203	-3.39247	down	SLC22A5
Slc25a19	-0.616663	7.54797	-2.81474	0.0195357	0.277678	-3.11161	down	SLC25A19
Slc25a20	-0.758059	10.4173	-2.86262	0.0180427	0.274786	-3.0386	down	SLC25A20
Slc25a22	-0.508037	7.19808	-3.95207	0.00311339	0.199356	-1.42096	down	SLC25A22
Slc25a26	-0.489436	5.97781	-2.61963	0.0270308	0.294884	-3.40895	down	SLC25A26
Slc25a33	-0.663219	7.74319	-3.43895	0.00701489	0.227307	-2.16801	down	SLC25A33
Slc25a35	-0.659486	7.40219	-3.93452	0.00319934	0.199356	-1.44591	down	SLC25A35
Slc25a39	-0.3166	11.4592	-2.64843	0.0257644	0.29026	-3.36512	down	SLC25A39
Slc25a42	-0.836019	6.84168	-3.37428	0.00778803	0.229108	-2.26443	down	SLC25A42
Slc27a1	-0.577924	7.37434	-3.26382	0.00931974	0.238321	-2.43005	down	SLC27A1
Slc2a1	0.315684	7.60436	2.60751	0.0275822	0.296518	-3.42738	up	SLC2A1
Slc2a10	0.689876	5.70514	2.44152	0.0363692	0.318376	-3.67892	up	SLC2A10
Slc2a4	-0.886743	8.48976	-3.85294	0.0036331	0.203134	-1.5625	down	SLC2A4
Slc30a4	0.320079	7.75085	3.64494	0.00504353	0.21386	-1.86402	up	SLC30A4
Slc30a7	0.35197	6.16041	3.33924	0.00824339	0.232074	-2.31685	up	SLC30A7
Slc35b1	0.338159	9.09712	4.11206	0.00243349	0.193844	-1.19564	up	SLC35B1
Slc35b3	0.322526	6.58046	2.75515	0.0215701	0.281114	-3.20249	up	SLC35B3
Slc38a2	0.479809	10.1249	4.00884	0.00285162	0.199356	-1.34055	up	SLC38A2
Slc39a6	0.674652	7.75988	6.40688	0.000105757	0.0735251	1.55724	up	SLC39A6
Slc41a2	0.414196	6.68359	3.48171	0.00654801	0.222168	-2.10451	up	SLC41A2
Slc46a3	-0.467173	5.90475	-4.17635	0.00220628	0.193844	-1.10622	down	SLC46A3
Slc4a10	0.502412	5.10225	2.28425	0.0472329	0.340821	-3.91484	up	SLC4A10
Slc4a1ap	0.395047	6.49363	2.94688	0.0156912	0.260701	-2.91019	up	SLC4A1AP
Slc4a4	-0.976549	8.41602	-2.59543	0.0281428	0.298798	-3.44573	down	SLC4A4
Slc5a6	-0.482272	5.48874	-4.14703	0.00230699	0.193844	-1.14693	down	SLC5A6
Slc7a6	0.289102	7.24826	3.90423	0.00335367	0.199356	-1.48909	up	SLC7A6
Slco2a1	0.377468	6.79523	2.73468	0.0223173	0.281114	-3.23369	up	SLCO2A1
Smad2	0.299169	6.68665	2.53744	0.0309984	0.305802	-3.53379	up	SMAD2
Smad6	0.780652	7.72157	2.36347	0.0414119	0.325127	-3.79638	up	SMAD6
Smc2	0.364986	5.01762	2.38383	0.0400332	0.322135	-3.76579	up	SMC2
Smim19	-0.347672	7.04747	-3.22912	0.00986286	0.238321	-2.4823	down	SMIM19
Smim8	-0.333376	7.30489	-3.39627	0.00751568	0.227997	-2.2316	down	SMIM8
Smoc2	0.304734	9.09781	3.09979	0.0121922	0.24679	-2.67781	up	SMOC2
Sms	0.55833	5.94278	5.83539	0.000215669	0.0941106	0.95618	up	SMS
Snapc3	0.3994	5.76954	2.37175	0.0408454	0.323477	-3.78394	up	SNAPC3
Snapc5	-0.286533	2.7916	-2.59176	0.0283157	0.299141	-3.45132	down	SNAPC5
Snrk	-0.478081	8.40988	-4.00643	0.00286227	0.199356	-1.34396	down	SNRK
Snrpd1	0.438053	6.84572	4.20725	0.00210516	0.193844	-1.06348	up	SNRPD1
Snx10	-1.01411	7.85719	-4.19097	0.0021578	0.193844	-1.08598	down	SNX10
Snx16	0.281475	6.22468	2.34727	0.0425418	0.325689	-3.82067	up	SNX16
Snx18	0.506684	8.92592	4.08524	0.00253547	0.193844	-1.23313	up	SNX18
Soat1	0.403438	6.9076	2.36821	0.0410867	0.32463	-3.78926	up	SOAT1
Sorbs1	-0.319293	5.19966	-2.65515	0.0254773	0.28879	-3.35488	down	SORBS1
Sort1	-0.327221	8.64461	-4.4579	0.00144612	0.193844	-0.722625	down	SORT1
Sowahc	-0.408797	8.07177	-2.36812	0.041093	0.32463	-3.7894	down	SOWAHC
Sp3	0.338309	7.22848	2.75459	0.0215904	0.281114	-3.20335	up	SP3
Spag1	0.275101	3.16376	2.45583	0.0355129	0.317818	-3.65732	up	SPAG1
Spast	0.403959	6.65255	3.85551	0.00361853	0.203134	-1.55882	up	SPAST
Spata13	0.431402	6.3912	2.70119	0.0235971	0.283436	-3.28475	up	SPATA13
Spcs2	0.427516	8.46675	3.4555	0.00683027	0.224098	-2.14342	up	SPCS2
Spcs3	0.452172	8.12802	4.0205	0.00280082	0.199356	-1.32411	up	SPCS3
Spin1	0.374584	8.38128	2.79506	0.020185	0.278737	-3.14162	up	SPIN1
Spin4	0.328342	6.18302	2.81283	0.0195978	0.278239	-3.11453	up	SPIN4
Sptlc2	0.433862	6.58285	4.94435	0.000715964	0.165938	-0.09181	up	SPTLC2
Sqle	0.469195	6.80298	2.33349	0.0435269	0.327666	-3.8413	up	SQLE
Srfbp1	0.296355	5.83231	2.86882	0.0178579	0.274018	-3.02914	up	SRFBP1
Srprb	0.275697	6.49092	3.6607	0.00491877	0.21386	-1.84096	up	SRPRB
Srsf1	0.374036	9.33572	2.44011	0.0364546	0.318381	-3.68105	up	SRSF1
Srsf10	0.394209	6.92861	2.6045	0.0277209	0.296968	-3.43195	up	SRSF10
Srsf2	0.365409	6.83742	2.46385	0.0350418	0.317818	-3.64521	up	SRSF2
Srsf3	0.371381	9.62391	4.78612	0.000896542	0.181481	-0.292468	up	SRSF3
Srsf7	0.395581	7.78146	2.99175	0.014569	0.25362	-2.84189	up	SRSF7
St6galnac5	-0.317759	4.33168	-2.77031	0.021033	0.281114	-3.17937	down	ST6GALNAC5
Stac	0.330282	5.26229	2.55796	0.0299562	0.303949	-3.50265	up	STAC
Stap2	-0.558116	4.53669	-2.81694	0.0194644	0.277568	-3.10826	down	STAP2
Star	0.269606	3.86568	2.61709	0.0271456	0.295397	-3.41281	up	STAR
Stard3nl	0.303337	7.02916	2.5393	0.0309027	0.305389	-3.53098	up	STARD3NL
Stard4	0.329286	3.38809	2.66555	0.0250397	0.287539	-3.33904	up	STARD4
Stat5a	-0.560456	6.98644	-4.29681	0.00183897	0.193844	-0.940499	down	STAT5A
Stk24	0.381108	7.68442	3.10245	0.012139	0.24679	-2.67377	up	STK24
Strn3	0.320273	9.38971	2.69812	0.0237179	0.283776	-3.28943	up	STRN3
Stt3a	0.399808	5.13174	3.09301	0.012329	0.24679	-2.68809	up	STT3A
Stx7	0.353109	8.43314	2.51885	0.0319737	0.307632	-3.56198	up	STX7
Stxbp1	0.390508	7.29339	2.3559	0.0419365	0.325127	-3.80774	up	STXBP1
Sucla2	-0.424135	11.3235	-2.62929	0.026599	0.292203	-3.39424	down	SUCLA2
Suclg1	-0.636722	10.4806	-2.8039	0.0198907	0.278737	-3.12814	down	SUCLG1
Sucnr1	-0.513716	3.24131	-3.80147	0.00393828	0.203779	-1.63656	down	SUCNR1
Sumo3	0.327136	9.46982	3.74586	0.00429853	0.205432	-1.71699	up	SUMO3
Suox	-0.44953	6.50498	-2.87573	0.0176545	0.274018	-3.01861	down	SUOX
Svep1	0.333513	8.09129	3.07837	0.0126295	0.24679	-2.71029	up	SVEP1
Sycp3	-0.752629	6.0773	-3.11095	0.0119704	0.24679	-2.66089	down	SYCP3
Syngr1	-0.784427	4.78497	-2.67614	0.0246021	0.286536	-3.32292	down	SYNGR1
Syt12	-0.830996	5.38705	-4.38523	0.00161096	0.193844	-0.820364	down	SYT12
Tab1	-0.340618	5.47056	-3.55157	0.00585358	0.221318	-2.00119	down	TAB1
Tab2	0.275915	9.10865	3.49355	0.00642453	0.221318	-2.08696	up	TAB2
Taf7	0.306169	4.37802	2.51824	0.0320063	0.307632	-3.5629	up	TAF7
Tal2	-0.373242	3.29352	-3.62172	0.00523335	0.215386	-1.89803	down	TAL2
Taldo1	-0.80028	10.1882	-4.47305	0.00141408	0.193844	-0.70237	down	TALDO1
Tardbp	0.321873	7.64458	2.77739	0.0207867	0.281114	-3.16857	up	TARDBP
Tbc1d13	-0.423857	6.12934	-2.30719	0.0454697	0.335349	-3.88063	down	TBC1D13
Tbc1d17	-0.305337	6.77046	-2.84672	0.0185251	0.274786	-3.06284	down	TBC1D17
Tbc1d20	-0.284825	8.56557	-2.36482	0.041319	0.325065	-3.79435	down	TBC1D20
Tbcb	0.303262	8.54067	3.52673	0.00609129	0.221318	-2.03787	up	TBCB
Tceal1	0.487893	6.67713	2.98876	0.0146413	0.254185	-2.84645	up	TCEAL1
Tceal8	0.404265	8.11395	2.63711	0.026255	0.292203	-3.38235	up	TCEAL8
Tcf15	-0.391404	6.02229	-2.82402	0.0192369	0.276593	-3.09746	down	TCF15
Tdrd7	0.278312	6.72979	2.96522	0.0152221	0.257458	-2.88226	up	TDRD7
Tdrp	-0.754877	5.49357	-3.14064	0.0114008	0.244552	-2.61594	down	TDRP
Tecpr1	-0.533539	7.99227	-3.31548	0.00856785	0.235028	-2.35246	down	TECPR1
Tecr	-0.29319	9.37946	-2.6707	0.0248262	0.286596	-3.33121	down	TECR
Tefm	-0.45118	5.9844	-3.16176	0.0110125	0.242983	-2.58399	down	TEFM
Tes	0.667518	8.13516	3.83024	0.00376453	0.203779	-1.59512	up	TES
Tex10	0.336837	5.93803	2.33828	0.0431823	0.326197	-3.83414	up	TEX10
Tfb2m	-0.331659	9.2604	-3.25692	0.00942524	0.238321	-2.44043	down	TFB2M
Tfr2	-0.469568	5.10608	-3.63573	0.00511792	0.21386	-1.87749	down	TFR2
Tgfb2	0.561535	8.41883	3.20453	0.0102675	0.241313	-2.51938	up	TGFB2
Tgs1	0.281295	7.30743	3.21656	0.0100674	0.239423	-2.50123	up	TGS1
Thbd	0.355116	8.87446	4.37122	0.00164498	0.193844	-0.839311	up	THBD
Thbs1	1.22564	8.26968	4.7973	0.000882303	0.181481	-0.278147	up	THBS1
Thrsp	-1.51036	9.68106	-5.7086	0.000254098	0.103728	0.815451	down	THRSP
Tifa	0.457498	5.35867	3.41204	0.00732647	0.227997	-2.20809	up	TIFA
Timm10	-0.473078	8.56402	-2.552	0.0302555	0.304673	-3.51171	down	TIMM10
Timm13	-0.350025	9.2644	-2.75438	0.0215976	0.281114	-3.20365	down	TIMM13
Timm8b	-0.31031	8.68512	-2.60492	0.0277015	0.296968	-3.43132	down	TIMM8B
Timp1	0.372688	7.3417	2.54772	0.0304719	0.304855	-3.5182	up	TIMP1
Tinag	-0.723032	3.52318	-3.45669	0.00681709	0.224098	-2.14164	down	TINAG
Tipin	0.315986	7.27355	2.46166	0.0351698	0.317818	-3.64852	up	TIPIN
Tkt	-0.78722	11.5807	-6.52926	9.13e-05	0.0735251	1.67909	down	TKT
Tlcd2	-0.381296	5.66362	-2.52332	0.0317362	0.307632	-3.5552	down	TLCD2
Tlr2	0.289991	5.40561	2.82594	0.0191754	0.276459	-3.09452	up	TLR2
Tm4sf1	0.643015	6.29303	2.47729	0.0342661	0.316842	-3.6249	up	TM4SF1
Tm7sf2	-0.310837	5.94271	-2.39976	0.0389864	0.319915	-3.74184	down	TM7SF2
Tm9sf2	0.348562	6.44734	2.87594	0.0176483	0.274018	-3.01829	up	TM9SF2
Tmed5	-0.671346	8.05604	-2.5869	0.028546	0.299141	-3.45871	down	TMED5
Tmeff1	-0.446461	4.12327	-2.44782	0.0359896	0.317818	-3.66941	down	TMEFF1
Tmeff2	0.270101	6.6276	2.80588	0.0198253	0.278737	-3.12512	up	TMEFF2
Tmem119	0.375596	7.26332	3.62074	0.00524154	0.215386	-1.89947	up	TMEM119
Tmem120b	-0.597825	6.324	-3.11314	0.0119275	0.24679	-2.65757	down	TMEM120B
Tmem134	-0.357561	5.97253	-3.22429	0.0099409	0.238708	-2.48957	down	TMEM134
Tmem135	-0.472107	8.23379	-3.13243	0.0115555	0.246132	-2.62836	down	TMEM135
Tmem143	-0.695268	5.63605	-3.94804	0.00313293	0.199356	-1.42669	down	TMEM143
Tmem158	0.563265	8.37846	2.65138	0.0256379	0.289833	-3.36062	up	TMEM158
Tmem165	0.416002	9.08084	3.37262	0.00780896	0.229209	-2.26691	up	TMEM165
Tmem176a	0.382193	6.7592	2.79231	0.0202776	0.278839	-3.14582	up	TMEM176A
Tmem176b	0.400463	8.31888	3.29918	0.00879805	0.235052	-2.37691	up	TMEM176B
Tmem184b	0.267051	6.91757	3.24107	0.00967217	0.238321	-2.46429	up	TMEM184B
Tmem185b	0.440278	7.02922	4.20607	0.00210894	0.193844	-1.06511	up	TMEM185B
Tmem186	-0.41276	4.70583	-3.10659	0.0120566	0.24679	-2.6675	down	TMEM186
Tmem192	-0.356968	6.17795	-2.58689	0.0285463	0.299141	-3.45872	down	TMEM192
Tmem242	-0.385146	7.67835	-3.11993	0.0117952	0.24679	-2.64729	down	TMEM242
Tmem37	-0.60644	6.63889	-2.89578	0.017077	0.270648	-2.98804	down	TMEM37
Tmem39a	0.450864	6.96908	2.62477	0.0268002	0.293591	-3.40112	up	TMEM39A
Tmem45a	0.463429	7.52271	2.89634	0.0170613	0.270648	-2.98719	up	TMEM45A
Tmem47	0.39875	9.83324	2.37639	0.0405319	0.322359	-3.77698	up	TMEM47
Tmem51	0.470717	6.36903	3.2561	0.00943786	0.238321	-2.44167	up	TMEM51
Tmem68	0.265253	6.99966	3.09883	0.0122114	0.24679	-2.67926	up	TMEM68
Tmem79	-0.556283	4.99381	-2.32532	0.0441215	0.330243	-3.85353	down	TMEM79
Tmem80	-0.270709	6.83762	-2.54125	0.0308023	0.305389	-3.52802	down	TMEM80
Tmem82	0.465978	4.36009	4.1283	0.00237383	0.193844	-1.17298	up	TMEM82
Tmigd1	-0.445013	3.10387	-3.25081	0.00951967	0.238321	-2.44963	down	TMIGD1
Tmod3	0.347717	7.53441	2.6562	0.025433	0.28879	-3.35329	up	TMOD3
Tnfrsf12a	0.682588	8.54603	3.65763	0.00494278	0.21386	-1.84544	up	TNFRSF12A
Tnfsf13b	0.781467	5.4171	4.6194	0.00114076	0.186671	-0.508638	up	TNFSF13B
Tnmd	0.833257	5.35916	3.25559	0.00944559	0.238321	-2.44242	up	TNMD
Tob1	-0.4638	9.27591	-3.07447	0.0127109	0.24679	-2.71621	down	TOB1
Tob2	-0.355919	8.64383	-2.47273	0.0345273	0.31719	-3.63179	down	TOB2
Toe1	0.324422	6.27807	3.02596	0.013769	0.24967	-2.78988	up	TOE1
Tom1l2	-0.285954	2.95058	-2.80107	0.0199845	0.278737	-3.13246	down	TOM1L2
Tomm40	-0.368461	6.52009	-2.66033	0.0252585	0.288282	-3.34699	down	TOMM40
Tomm40l	-0.3974	7.50715	-4.64668	0.00109636	0.186671	-0.472934	down	TOMM40L
Tpd52l1	0.507978	6.31439	3.67155	0.0048348	0.21386	-1.82512	up	TPD52L1
Tpi1	-0.278414	9.7872	-3.23087	0.00983459	0.238321	-2.47965	down	TPI1
Tpm3	0.28858	9.52634	3.88245	0.00346947	0.199356	-1.52022	up	TPM3
Tradd	0.271037	5.13137	2.38866	0.0397128	0.321708	-3.75853	up	TRADD
Traf3	0.392215	7.38197	4.20816	0.00210228	0.193844	-1.06223	up	TRAF3
Traf4	-0.414756	3.25329	-5.04432	0.000622282	0.162764	0.0326951	down	TRAF4
Tram1	0.36095	9.07914	3.58951	0.0055091	0.221318	-1.94532	up	TRAM1
Trap1	-0.579311	7.93127	-3.553	0.00584018	0.221318	-1.99908	down	TRAP1
Trappc4	-0.284926	7.32368	-2.29867	0.0461172	0.337463	-3.89335	down	TRAPPC4
Trappc6a	-0.301862	6.66567	-2.63118	0.0265154	0.292203	-3.39137	down	TRAPPC6A
Trdmt1	0.444566	6.53232	2.87734	0.0176073	0.274018	-3.01615	up	TRDMT1
Trib2	0.267343	7.12254	2.32677	0.0440152	0.329635	-3.85136	up	TRIB2
Trim28	0.284461	8.86713	3.26055	0.00936957	0.238321	-2.43497	up	TRIM28
Trim59	0.364877	3.11851	2.42118	0.0376216	0.318381	-3.70959	up	TRIM59
Trit1	-0.509051	6.84376	-2.74235	0.0220344	0.281114	-3.222	down	TRIT1
Trmt112	0.313534	9.42416	3.76235	0.00418825	0.205432	-1.6931	up	TRMT112
Trp53bp1	0.386619	7.60509	3.88331	0.00346482	0.199356	-1.51899	up	TP53BP1
Trp53inp2	-0.303525	9.60563	-3.63252	0.00514416	0.21386	-1.8822	down	TP53INP2
Trpt1	-0.341081	6.10323	-3.19246	0.0104723	0.241982	-2.5376	down	TRPT1
Tsen15	0.388667	6.26604	2.91924	0.0164259	0.266128	-2.95229	up	TSEN15
Tsks	-0.359861	5.62546	-2.47719	0.0342715	0.316842	-3.62504	down	TSKS
Tspan15	-0.542092	5.36831	-2.71498	0.0230612	0.282419	-3.26373	down	TSPAN15
Tspan6	0.700251	6.74976	8.14281	1.54e-05	0.062347	3.08136	up	TSPAN6
Tspan9	0.474257	8.04413	4.41549	0.00154002	0.193844	-0.779564	up	TSPAN9
Tsr1	0.535176	6.44485	3.82348	0.00380461	0.203779	-1.60484	up	TSR1
Tsr2	0.309004	6.4723	2.73859	0.0221728	0.281114	-3.22774	up	TSR2
Ttc30b	-0.37459	6.70085	-3.27659	0.00912773	0.238117	-2.41085	down	TTC30B
Tub	0.755114	7.10422	4.20641	0.00210785	0.193844	-1.06464	up	TUB
Tubb2a	0.424544	8.82987	4.40064	0.00157441	0.193844	-0.799569	up	TUBB2A
Tubb6	0.280283	7.97926	2.48958	0.0335716	0.313299	-3.6063	up	TUBB6
Tufm	-0.468021	7.78823	-2.83449	0.018905	0.275031	-3.08148	down	TUFM
Tusc3	0.524372	7.43001	3.06105	0.0129949	0.247262	-2.73657	up	TUSC3
Twist2	0.471598	6.087	5.02695	0.000637568	0.162764	0.0111843	up	TWIST2
Txn2	-0.354324	8.37337	-2.84838	0.018474	0.274786	-3.0603	down	TXN2
Txnrd2	-0.688129	6.4544	-2.971	0.0150774	0.256335	-2.87347	down	TXNRD2
Tyrobp	0.531382	7.2034	2.62917	0.0266045	0.292203	-3.39443	up	TYROBP
Uba2	0.381802	9.13135	2.58552	0.0286116	0.299165	-3.4608	up	UBA2
Ubac1	-0.341891	8.12031	-2.92565	0.0162525	0.266128	-2.94253	down	UBAC1
Ube2v2	0.505228	7.0178	4.34597	0.00170825	0.193844	-0.873544	up	UBE2V2
Uchl1	0.533865	7.57724	2.29936	0.0460644	0.337265	-3.89232	up	UCHL1
Uck1	-0.603361	7.9468	-2.62912	0.0266065	0.292203	-3.3945	down	UCK1
Ucp1	-1.0617	11.4734	-3.6199	0.00524849	0.215386	-1.90069	down	UCP1
Ucp3	-0.980112	5.9014	-3.48428	0.00652098	0.222168	-2.1007	down	UCP3
Ugdh	0.362712	8.77226	3.50085	0.00634956	0.221318	-2.07614	up	UGDH
Uqcc1	-0.563876	6.34726	-2.45881	0.0353369	0.317818	-3.65282	down	UQCC1
Uqcr10	-0.533622	10.7208	-2.54353	0.0306856	0.304855	-3.52456	down	UQCR10
Uqcr11	-0.467282	10.6331	-2.48632	0.0337544	0.314665	-3.61123	down	UQCR11
Uqcrb	-0.384136	10.1563	-2.47221	0.0345573	0.317244	-3.63258	down	UQCRB
Uqcrc1	-0.689729	10.3496	-2.98146	0.014819	0.255258	-2.85756	down	UQCRC1
Uqcrc2	-0.54107	10.5822	-2.71496	0.0230621	0.282419	-3.26376	down	UQCRC2
Uqcrfs1	-0.540132	10.559	-2.44682	0.0360494	0.317818	-3.67092	down	UQCRFS1
Uros	-0.298023	6.66377	-2.47343	0.034487	0.317043	-3.63073	down	UROS
Ushbp1	-0.604702	5.3671	-2.74011	0.0221169	0.281114	-3.22543	down	USHBP1
Usp2	-0.810453	7.09316	-3.42191	0.00721058	0.227997	-2.19338	down	USP2
Usp34	0.299046	8.88519	3.31791	0.00853403	0.235028	-2.34881	up	USP34
Usp36	0.295124	6.53897	2.99631	0.0144598	0.252843	-2.83497	up	USP36
Usp38	0.337874	5.34985	2.33935	0.0431054	0.326197	-3.83253	up	USP38
Usp39	0.308309	8.23112	3.23403	0.00978398	0.238321	-2.47489	up	USP39
Usp47	0.273389	8.52223	2.32726	0.0439799	0.329635	-3.85063	up	USP47
Utp18	0.393183	6.42295	3.23771	0.00972543	0.238321	-2.46936	up	UTP18
Vamp7	0.324262	7.20576	3.24552	0.00960211	0.238321	-2.45758	up	VAMP7
Vasp	0.499856	8.20473	2.35139	0.0422517	0.325689	-3.81449	up	VASP
Vav3	0.384012	4.44104	3.15501	0.011135	0.243323	-2.59419	up	VAV3
Vax2	-0.314205	2.70775	-3.02469	0.0137979	0.24967	-2.79181	down	VAX2
Vegfc	0.455209	5.20721	4.86017	0.000806608	0.181481	-0.198016	up	VEGFC
Vldlr	-0.332091	8.41522	-4.28408	0.00187451	0.193844	-0.957894	down	VLDLR
Vsig4	0.730151	4.10827	3.3865	0.00763543	0.227997	-2.24618	up	VSIG4
Vwa8	-0.861671	7.22287	-3.38486	0.00765567	0.227997	-2.24862	down	VWA8
Wdr62	-0.46838	4.00597	-4.15571	0.00227666	0.193844	-1.13486	down	WDR62
Wdr82	0.346069	8.06628	2.98787	0.0146627	0.254185	-2.8478	up	WDR82
Wls	0.5681	8.98289	3.15573	0.011122	0.243323	-2.5931	up	WLS
Wrap53	-0.266713	4.49828	-2.46239	0.0351269	0.317818	-3.64741	down	WRAP53
Wrnip1	0.375856	7.29772	2.44903	0.0359174	0.317818	-3.66759	up	WRNIP1
Wsb1	0.450908	7.05876	2.31191	0.0451146	0.334448	-3.87357	up	WSB1
Wt1	0.285358	3.27622	2.4612	0.0351969	0.317818	-3.64922	up	WT1
Wwc2	0.494987	5.92129	3.5201	0.00615639	0.221318	-2.04767	up	WWC2
Wwtr1	0.315399	9.08803	3.38054	0.00770949	0.228337	-2.25508	up	WWTR1
Xbp1	0.475273	8.44918	4.08266	0.00254552	0.193844	-1.23674	up	XBP1
Xdh	-0.584369	7.6836	-2.54697	0.0305102	0.304855	-3.51934	down	XDH
Xrcc5	0.34362	5.81103	2.45787	0.0353921	0.317818	-3.65423	up	XRCC5
Yap1	0.543758	5.60629	2.41572	0.0379646	0.318452	-3.71781	up	YAP1
Ybx2	-0.605035	5.57804	-2.60342	0.0277709	0.297017	-3.4336	down	YBX2
Yme1l1	0.280175	5.62974	2.35538	0.0419727	0.325127	-3.80852	up	YME1L1
Ywhah	0.315671	9.30415	2.88552	0.0173702	0.272653	-3.00369	up	YWHAH
Ywhaz	0.304044	8.59903	2.54463	0.0306294	0.304855	-3.52289	up	YWHAZ
Yy1	0.271446	8.66171	3.12119	0.0117707	0.24679	-2.64537	up	YY1
Zadh2	-0.357469	8.86189	-3.1663	0.0109308	0.241982	-2.57712	down	ZADH2
Zbtb1	0.314507	6.30816	2.76367	0.0212665	0.281114	-3.18949	up	ZBTB1
Zbtb2	0.350601	7.00981	4.09893	0.00248286	0.193844	-1.21397	up	ZBTB2
Zbtb44	0.300513	6.32281	3.56794	0.00570226	0.221318	-1.97706	up	ZBTB44
Zc3h12c	0.357808	6.85872	2.54537	0.0305916	0.304855	-3.52177	up	ZC3H12C
Zc3h7a	0.388526	5.29166	2.62921	0.0266029	0.292203	-3.39437	up	ZC3H7A
Zcchc8	0.330176	6.87669	3.94174	0.00316368	0.199356	-1.43564	up	ZCCHC8
Zdhhc20	0.430009	6.89216	3.04194	0.0134107	0.248668	-2.76559	up	ZDHHC20
Zfand1	-0.404959	5.33574	-3.08161	0.0125625	0.24679	-2.70538	down	ZFAND1
Zfp105	0.336893	5.29655	2.28791	0.0469477	0.339554	-3.90939	up	ZNF35
Zfp110	0.338869	7.16096	3.35255	0.00806719	0.231991	-2.29692	up	ZNF274
Zfp146	0.357096	3.32219	2.42649	0.0372906	0.318381	-3.70159	up	ZNF146
Zfp207	0.431003	7.5491	2.72914	0.0225241	0.281136	-3.24214	up	ZNF207
Zfp260	0.295541	7.37139	3.07874	0.0126218	0.24679	-2.70972	up	ZNF260
Zfp275	0.390932	8.10584	2.43925	0.0365068	0.318381	-3.68235	up	ZNF275
Zfp37	0.512721	6.16377	3.21003	0.0101755	0.241304	-2.51108	up	ZFP37
Zfp566	0.504259	4.72423	2.74913	0.0217871	0.281114	-3.21166	up	ZNF566
Zfp612	-0.418224	4.39799	-2.57105	0.0293101	0.303268	-3.48279	down	ZNF23
Zfp768	-0.369018	5.69118	-2.70408	0.0234835	0.283436	-3.28034	down	ZNF768
Zfp90	0.366455	5.49328	3.38477	0.00765683	0.227997	-2.24876	up	ZFP90
Zfr	0.264238	9.91773	2.40839	0.0384308	0.319076	-3.72886	up	ZFR
Zfyve16	0.318014	5.90493	2.40688	0.0385278	0.319422	-3.73114	up	ZFYVE16
Zmat3	0.447094	6.19905	2.97593	0.014955	0.255672	-2.86597	up	ZMAT3
Zmiz1	-0.326963	3.38396	-2.84975	0.0184322	0.274786	-3.05822	down	ZMIZ1
Zswim7	-0.570102	5.71946	-3.81537	0.00385332	0.203779	-1.61653	down	ZSWIM7
Zzz3	0.39656	7.87497	3.19941	0.0103538	0.241982	-2.5271	up	ZZZ3

## Sheet: GSE173669
Genes	logFC	AveExpr	t	P.Value	adj.P.Val	B	Up-/down-regulation
LOC105371115	1.19576	0.619345	89.8	6.41294e-06	0.0686717	3.20739	up
SLC12A2	0.895	4.177	76.7292	9.95047e-06	0.0686717	3.14167	up
MMP10	1.2205	5.01325	74.0168	1.10025e-05	0.0686717	3.12389	up
NEURL3	0.9255	1.71675	70.7832	1.24642e-05	0.0686717	3.10023	up
GABBR2	-0.8545	3.11175	-59.427	2.03104e-05	0.0705205	2.98845	down
PCDH7	-0.808	3.0035	-50.0496	3.28035e-05	0.0705205	2.84348	down
MSC	1.1825	1.70575	46.3592	4.06219e-05	0.0705205	2.76566	up
ARHGAP20	-0.7517	1.02195	-45.2612	4.34321e-05	0.0705205	2.73949	down
CYB5R2	0.734	2.9235	44.3819	4.58762e-05	0.0705205	2.71739	up
ZSWIM4	0.615	2.5945	44.2717	4.61956e-05	0.0705205	2.71455	up
OAS1	-0.5105	6.92875	-41.8547	5.40298e-05	0.0705205	2.64769	down
PRICKLE1	-0.7385	2.73225	-41.4311	5.55851e-05	0.0705205	2.63503	down
MAOA	-0.6165	1.87875	-40.1826	6.05389e-05	0.0705205	2.59587	down
ANO2	-0.566	2.9945	-39.6908	6.26547e-05	0.0705205	2.57967	down
ICAM1	1.3155	7.47625	39.2158	6.47946e-05	0.0705205	2.56358	up
TNFAIP8L1	0.5095	4.48575	38.6448	6.75009e-05	0.0705205	2.54363	up
CX3CL1	0.6265	2.68025	38.5042	6.81907e-05	0.0705205	2.53861	up
TBC1D2	-0.5685	3.17075	-38.3595	6.89104e-05	0.0705205	2.53341	down
PLA2G4C	0.7665	4.49575	37.9841	7.0827e-05	0.0705205	2.5197	up
MNS1	-0.4395	1.85225	-35.6917	8.4256e-05	0.0705205	2.42894	down
GIPC2	-0.455	2.1155	-34.964	8.92379e-05	0.0705205	2.39737	down
GPCPD1	-0.71	2.722	-34.947	8.93591e-05	0.0705205	2.39662	down
NOS3	-1.376	3.8745	-34.8621	8.99674e-05	0.0705205	2.39283	down
RGS4	-1.0725	3.88225	-34.3866	9.34795e-05	0.0705205	2.37129	down
TNFRSF11A	-0.5675	1.13575	-34.1472	9.53182e-05	0.0705205	2.3602	down
DCBLD1	-0.4385	3.62025	-33.9664	9.67397e-05	0.0705205	2.35171	down
PALMD	-0.4545	5.75975	-33.6515	9.92844e-05	0.0705205	2.33669	down
TIFA	0.609	3.2005	32.9365	0.000105411	0.0705205	2.30145	up
BDNF	-0.4765	1.27775	-32.6341	0.000108157	0.0705205	2.28605	down
TNIK	-0.8465	2.86125	-32.5654	0.000108794	0.0705205	2.28251	down
CWC25	-0.7695	3.35825	-32.4844	0.000109552	0.0705205	2.27832	down
DHX37	-0.3965	3.88175	-32.1239	0.000113014	0.0705205	2.25938	down
LRRC20	-0.4515	2.41825	-32.0156	0.000114082	0.0705205	2.2536	down
DNAJB4	-0.913	4.673	-31.6539	0.000117754	0.0705205	2.23402	down
SORBS2	-0.6555	1.62625	-31.3982	0.000120446	0.0705205	2.21989	down
ZFP36	-0.379	3.237	-31.205	0.000122536	0.0705205	2.20905	down
SULF1	0.4095	5.41275	30.9962	0.000124851	0.0705205	2.19718	up
ZGRF1	-0.422	1.878	-30.8394	0.000126628	0.0705205	2.18816	down
MARCKS	0.5915	6.28325	30.692	0.000128331	0.0705205	2.1796	up
RFC3	-0.59	4.08	-30.3592	0.00013229	0.0705205	2.15995	down
B4GALT1	0.477	5.2525	29.814	0.000139142	0.0705205	2.12679	up
SDC4	0.468	5.2345	29.5632	0.000142457	0.0705205	2.11113	up
KLHL23	-0.4415	1.51925	-29.1784	0.000147753	0.0705205	2.08657	down
ST6GAL1	0.7285	5.39075	29.0935	0.000148958	0.0705205	2.08106	up
RND1	1.181	2.422	28.9035	0.000151703	0.0705205	2.06862	up
MIR4458HG	0.3845	1.59025	27.7174	0.000170487	0.0705205	1.98717	up
DAGLB	-0.336	2.909	-27.1744	0.000180145	0.0705205	1.94758	down
ABCG1	1.192	1.769	27.1698	0.000180231	0.0705205	1.94724	up
TNFAIP3	0.5415	4.16075	26.9052	0.000185211	0.0705205	1.92738	up
SMAD1	0.4995	5.03475	26.6202	0.000190787	0.0705205	1.90557	up
EGR1	-1.0615	3.24575	-26.544	0.000192315	0.0705205	1.89966	down
LRCH2	-0.3265	1.80975	-26.515	0.000192902	0.0705205	1.89741	down
MYO1B	0.933	4.47	26.2838	0.000197664	0.0705205	1.87925	up
CSF1	0.568	4.3895	26.0899	0.000201782	0.0705205	1.86379	up
RAD51AP1	-0.4745	3.85625	-26.04	0.000202861	0.0705205	1.85977	down
MCM2	-0.693	4.6475	-25.7901	0.000208381	0.0705205	1.83945	down
KYNU	1.2635	3.18825	25.6709	0.000211086	0.0705205	1.82963	up
LRP11	-0.355	3.6075	-25.6505	0.000211554	0.0705205	1.82794	down
VPS37C	0.311	4.3015	25.5135	0.000214732	0.0705205	1.81652	up
LOC105375737	0.3785	0.18925	25.376	0.000217987	0.0705205	1.80496	up
SOCS1	1.1985	3.25975	25.3719	0.000218087	0.0705205	1.8046	up
C1orf162	-0.4685	1.29425	-25.1997	0.00022226	0.0705205	1.78995	down
CPT1A	-0.5515	4.35325	-25.036	0.000226331	0.0705205	1.77584	down
C1QTNF6	-0.5605	3.37825	-25.0235	0.000226644	0.0705205	1.77476	down
NEAT1	-0.367	7.0435	-25.0195	0.000226746	0.0705205	1.77441	down
SHE	-0.4745	3.85425	-24.8618	0.000230772	0.0705205	1.76064	down
NBDY	0.4045	4.89525	24.5631	0.000238667	0.0705205	1.73412	up
ITGB4	-0.7725	1.59725	-24.5166	0.00023993	0.0705205	1.72994	down
ACKR3	0.8695	6.87875	24.3723	0.000243904	0.0705205	1.71687	up
ALG10B	-0.3525	1.02825	-24.3055	0.000245777	0.0705205	1.71077	down
USP1	-0.451	4.308	-24.0783	0.000252284	0.0705205	1.6898	down
ARL4C	0.43	2.085	24.0225	0.000253919	0.0705205	1.6846	up
TNIP1	1.234	6.9525	24.0152	0.000254134	0.0705205	1.68391	up
PDLIM4	0.5965	6.14875	23.6338	0.000265711	0.0705205	1.64774	up
ZNF155	0.301	2.0745	23.583	0.000267306	0.0705205	1.64284	up
MCM5	-0.4725	5.22575	-23.4561	0.000271349	0.0705205	1.63053	down
PLXNA4	-1.06	1.886	-23.3541	0.00027466	0.0705205	1.62054	down
CMBL	-0.4075	1.94325	-23.2579	0.000277833	0.0705205	1.61104	down
FBF1	-0.3455	1.20875	-23.237	0.000278529	0.0705205	1.60897	down
FBXO32	0.5775	1.92575	23.1028	0.000283055	0.0705205	1.5956	up
KLF12	-0.48305	1.01543	-22.9583	0.000288037	0.0705205	1.58105	down
KRT80	-0.738	1.9	-22.6146	0.000300379	0.0705205	1.54577	down
SLC12A7	0.36	3.1395	22.5485	0.000302837	0.0705205	1.53888	up
NEFH	-0.261	1.6515	-22.5244	0.000303738	0.0705205	1.53636	stable
HERC2	-0.5975	2.75925	-22.4118	0.000308003	0.0705205	1.52451	down
EARS2	-0.3815	2.60225	-22.3825	0.000309125	0.0705205	1.52142	down
RSRC2	-0.295	4.8335	-21.6412	0.000339476	0.0705205	1.44064	down
STN1	-0.286	1.496	-21.5708	0.000342566	0.0705205	1.43272	down
LOC102723989	-0.7175	1.85175	-21.5612	0.000342989	0.0705205	1.43164	down
AP1S3	-0.2912	1.0716	-21.5556	0.000343239	0.0705205	1.43101	down
NDRG4	-0.3495	5.06525	-21.3647	0.000351832	0.0705205	1.40929	down
EMC1	-0.2845	4.17325	-21.3601	0.000352047	0.0705205	1.40876	down
LOC105379406	0.32185	0.160925	21.2326	0.000357953	0.0705205	1.39407	up
LDB2	-0.6615	3.97625	-20.9787	0.000370125	0.0705205	1.36437	down
PLEKHF2	-0.286	2.659	-20.9407	0.000371996	0.0705205	1.35987	down
ZWILCH	-0.339	4.005	-20.8276	0.000377637	0.0705205	1.3464	down
MTSS1	0.2635	3.43375	20.7708	0.000380515	0.0705205	1.33959	up
PMP22	-0.5225	5.95975	-20.7603	0.000381052	0.0705205	1.33833	down
GOSR2	-0.3325	5.31425	-20.7461	0.000381778	0.0705205	1.33662	down
PCNX3	-0.2485	3.83125	-20.6236	0.000388114	0.0705205	1.3218	stable
CACTIN	-0.288	3.972	-20.6177	0.000388421	0.0705205	1.32108	down
NFIB	-0.347	3.449	-20.5556	0.000391689	0.0705205	1.31352	down
TYSND1	-0.3375	2.15625	-20.4676	0.00039639	0.0705205	1.30271	down
FNDC3B	0.4315	5.69375	20.4187	0.000399033	0.0705205	1.29668	up
SGK1	-0.25	7.0205	-20.3868	0.000400768	0.0705205	1.29274	stable
INTS3	-0.4135	3.00875	-20.3839	0.00040093	0.0705205	1.29238	down
CBY1	0.292	4.479	20.3515	0.000402704	0.0705205	1.28836	up
THAP12	-0.2805	4.00825	-20.3342	0.00040366	0.0705205	1.2862	down
ASAH2	-0.29285	0.584725	-20.3082	0.000405097	0.0705205	1.28296	down
PSENEN	0.5415	5.21775	20.2806	0.000406627	0.0705205	1.27953	up
CSF2RB	0.718	4.6945	20.2615	0.000407693	0.0705205	1.27714	up
ARRDC4	-0.3915	1.89175	-20.2171	0.000410188	0.0705205	1.27157	down
AARS1	-0.237	5.7345	-20.1859	0.000411952	0.0705205	1.26764	stable
PCSK7	-0.2555	3.82875	-20.1852	0.000411994	0.0705205	1.26755	stable
COL8A1	0.691	6.1135	20.1813	0.000412211	0.0705205	1.26707	up
SETX	-0.284	3.594	-20.1474	0.000414144	0.0705205	1.26278	down
TLR4	-0.3525	2.38075	-20.1188	0.000415781	0.0705205	1.25917	down
PPP2R5A	-0.2865	3.73275	-20.0644	0.000418923	0.0705205	1.25226	down
TGFB1I1	-0.2645	5.42825	-20.0619	0.000419065	0.0705205	1.25195	down
ELOVL7	0.49015	0.446475	20.019	0.000421567	0.0705205	1.24648	up
GPRC5B	0.8395	3.15975	20.0132	0.000421905	0.0705205	1.24574	up
SOD2	1.264	9.803	19.8505	0.000431582	0.0705205	1.22483	up
LINC00205	-0.294	2.107	-19.7813	0.000435788	0.0705205	1.21585	down
TNIP3	1.2575	2.92275	19.7011	0.000440736	0.0705205	1.20537	up
TP53INP2	0.5185	2.87775	19.5972	0.000447259	0.0705205	1.1917	up
MCM6	-0.475	4.6385	-19.586	0.000447966	0.0705205	1.19023	down
NINJ1	0.9885	5.55925	19.5398	0.000450916	0.0705205	1.1841	up
DDIT4	0.6835	4.99275	19.5303	0.000451527	0.0705205	1.18284	up
MPZL1	0.288	5.455	19.5044	0.000453189	0.0705205	1.17941	up
MRGPRX3	0.41138	0.24833	19.3541	0.000463035	0.0705205	1.15927	up
HRCT1	-0.5912	1.31315	-19.3489	0.000463382	0.0705205	1.15856	down
CXCL8	0.689	10.0155	19.3414	0.000463876	0.0705205	1.15756	up
SDE2	-0.4335	3.16325	-19.3398	0.000463986	0.0705205	1.15734	down
TBC1D8	-0.8545	3.41725	-19.3081	0.000466106	0.0705205	1.15305	down
DMC1	-0.30195	0.365025	-19.2815	0.000467889	0.0705205	1.14946	down
PAICS	-0.24	6.2015	-19.209	0.000472814	0.0705205	1.13959	stable
IRF1	0.5505	4.37725	19.0962	0.000480606	0.0705205	1.12414	up
SSBP2	-0.5545	2.06425	-19.0795	0.00048178	0.0705205	1.12183	down
HDGF	0.501	7.866	19.0703	0.000482425	0.0705205	1.12056	up
AARS2	-0.382	3.4065	-18.8763	0.000496319	0.0705205	1.09358	down
STMP1	0.412	4.169	18.7761	0.000503708	0.0705205	1.07947	up
C2CD4B	1.0805	4.03425	18.7012	0.000509323	0.0705205	1.06885	up
TLR2	1.117	1.927	18.6249	0.000515135	0.0705205	1.05796	up
TMEM144	-0.304	1.457	-18.3456	0.0005372	0.0705205	1.01749	down
ARHGAP33	-0.4525	1.64575	-18.324	0.000538966	0.0705205	1.01431	down
SEPTIN9	-0.247	4.6225	-18.2612	0.00054412	0.0705205	1.00507	stable
RALA	0.3315	7.92325	18.2514	0.000544929	0.0705205	1.00363	up
SLC9A3R2	-0.4075	4.81625	-18.1928	0.000549816	0.0705205	0.994944	down
CYP51A1	-0.255	4.3895	-18.0901	0.000558526	0.0705205	0.979617	stable
ASPHD2	0.4095	2.15525	18.0518	0.000561822	0.0705205	0.973867	up
ZC3H12A	0.421	3.8895	17.9597	0.000569852	0.0705205	0.959971	up
SLURP2	-0.27495	0.137475	-17.8787	0.000577043	0.0705205	0.94766	down
MECOM	-0.3765	4.14375	-17.8161	0.000582686	0.0705205	0.938085	down
ACO1	0.468	4.0375	17.8142	0.000582859	0.0705205	0.937792	up
AGFG2	-0.653	3.504	-17.7991	0.000584231	0.0705205	0.935477	down
EIF4G3	-0.216	4.3125	-17.7844	0.000585571	0.0705205	0.933219	stable
HPCAL1	-0.3295	5.89875	-17.6684	0.000596299	0.0705205	0.91529	down
MBTPS2	-0.3505	3.00525	-17.6028	0.000602483	0.0705205	0.905074	down
C15orf48	1.242	3.471	17.5601	0.00060655	0.0705205	0.898402	up
RBM14	-0.428	3.9815	-17.5574	0.000606809	0.0705205	0.897978	down
TNFAIP8	0.5185	2.79725	17.5171	0.000610691	0.0705205	0.891646	up
MSMO1	-0.279	4.3655	-17.4628	0.000615973	0.0705205	0.883081	down
PCDH12	0.4355	2.27275	17.4521	0.000617022	0.0705205	0.881387	up
VMP1	0.4095	5.98275	17.4322	0.000618976	0.0705205	0.878236	up
RLIM	-0.402	3.0725	-17.3945	0.000622707	0.0705205	0.872247	down
SMARCAL1	-0.216	3.553	-17.3479	0.000627359	0.0705205	0.864817	stable
CAVIN2	-0.718	5.7335	-17.2998	0.000632205	0.0705205	0.857128	down
CYP2S1	-0.2001	0.37505	-17.2687	0.000635365	0.0705205	0.852138	stable
CTBP2	-0.31	4.853	-17.2226	0.000640096	0.0705205	0.844706	down
OPTN	0.5765	5.59225	17.2022	0.000642199	0.0705205	0.841417	up
CFH	-0.218	4.586	-17.1938	0.000643075	0.0705205	0.840049	stable
P4HA1	-0.212	4.486	-17.1861	0.000643874	0.0705205	0.838803	stable
PRKACB	-0.727	3.644	-17.1842	0.00064407	0.0705205	0.838498	down
ARHGEF3	-0.387	3.074	-17.1165	0.000651152	0.0705205	0.827511	down
MAP3K5	0.2835	2.03325	17.1029	0.00065259	0.0705205	0.825293	up
UBE2Z	0.219	5.734	17.0649	0.000656629	0.0705205	0.819081	stable
VAT1	0.214	6.5765	17.05	0.000658223	0.0705205	0.816638	stable
TCIM	1.07	5.3305	17.0487	0.000658366	0.0705205	0.81642	up
TTPAL	-0.264	1.964	-17.0332	0.000660027	0.0705205	0.81388	down
FAM241A	-0.244	3.493	-17.0061	0.000662949	0.0705205	0.809425	stable
CITED4	0.8535	3.48875	16.9856	0.000665161	0.0705205	0.806064	up
SLCO2A1	-0.774	2.8285	-16.9808	0.00066569	0.0705205	0.805261	down
MTRNR2L1	0.695	4.4705	16.9494	0.000669113	0.0705205	0.800079	up
ARMC1	-0.1985	4.00425	-16.9398	0.000670165	0.0705205	0.798491	stable
ANGPT1	-0.29965	0.598675	-16.9069	0.000673782	0.0705205	0.793047	down
LOC112268379	-0.368	1.7905	-16.9033	0.00067418	0.0705205	0.792449	down
LOC107987068	-0.31605	0.158025	-16.899	0.000674658	0.0705205	0.791733	down
MCM4	-0.533	5.3525	-16.8989	0.000674666	0.0705205	0.791721	down
LOC730234	-0.7178	0.66905	-16.8656	0.000678366	0.0705205	0.786182	down
CHAF1A	-0.4325	4.21925	-16.8542	0.000679639	0.0705205	0.784283	down
LOC107986084	0.75615	0.378075	16.8464	0.000680518	0.0705205	0.782972	up
OSBPL10	-0.4985	2.54325	-16.8208	0.000683385	0.0705205	0.778709	down
EPS8	-0.382	2.816	-16.819	0.000683589	0.0705205	0.778407	down
OSBPL11	-0.2485	2.44875	-16.7131	0.00069566	0.0705205	0.760621	stable
MAP3K14	-0.3735	1.81675	-16.6987	0.000697325	0.0705205	0.758187	down
ELK3	-0.263	5.3025	-16.6731	0.000700296	0.0705205	0.753857	stable
KLF4	-0.2265	1.68575	-16.6724	0.000700385	0.0705205	0.753728	stable
GSE1	-0.5121	1.07145	-16.6478	0.000703259	0.0705205	0.749553	down
PGD	0.361	7.253	16.6321	0.000705095	0.0705205	0.746895	up
MARCKSL1	0.205	6.5485	16.6186	0.000706684	0.0705205	0.744598	stable
SCRIB	-0.392	3.9105	-16.6093	0.00070778	0.0705205	0.743016	down
NFKB2	1.0215	5.29825	16.5213	0.000718276	0.0705205	0.72797	up
RANBP6	-0.3585	3.77925	-16.5075	0.000719941	0.0705205	0.7256	down
KNTC1	-0.547	3.352	-16.4843	0.000722752	0.0705205	0.721609	down
PLCD4	-0.27195	0.568875	-16.4801	0.000723263	0.0705205	0.720885	down
PREX1	-0.4485	4.55375	-16.47	0.000724495	0.0705205	0.719141	down
ZC3H3	-0.2115	3.25075	-16.4537	0.000726486	0.0705205	0.716327	stable
KCNN2	0.6364	1.1775	16.4239	0.00073015	0.0705205	0.711167	up
TNFAIP2	1.1925	4.67675	16.4206	0.000730557	0.0705205	0.710595	up
LNCOG	-0.19	4.9615	-16.3753	0.000736168	0.0705205	0.702737	stable
CHEK1	-0.425	3.7405	-16.3695	0.000736883	0.0705205	0.70174	down
PDE10A	-0.2755	1.23225	-16.3664	0.000737272	0.0705205	0.701197	down
PNRC1	0.469	3.2125	16.3485	0.000739513	0.0705205	0.698076	up
ZNF302	-0.241	3.1105	-16.3214	0.000742917	0.0705205	0.693351	stable
ATAD5	-0.407	1.8215	-16.2843	0.000747622	0.0705205	0.686849	down
DHCR24	-0.643	4.76	-16.276	0.000748681	0.0705205	0.68539	down
ENDOD1	-0.4905	2.93875	-16.2682	0.000749666	0.0705205	0.684034	down
ANKRD1	-0.405	8.4685	-16.2509	0.000751886	0.0705205	0.680986	down
RECQL5	-0.363	2.645	-16.2148	0.000756531	0.0705205	0.67463	down
LOC107987401	-0.20695	0.286125	-16.2028	0.000758082	0.0705205	0.672515	stable
DBR1	-0.2455	3.42075	-16.1996	0.000758497	0.0705205	0.67195	stable
POU2F2	0.722	2.8845	16.1838	0.000760556	0.0705205	0.669149	up
SERPINB2	0.9245	3.70775	16.1827	0.000760698	0.0705205	0.668956	up
RELB	0.9	4.392	16.145	0.000765622	0.0705205	0.662284	up
MYLK2	-0.2872	0.6596	-16.1211	0.00076877	0.0705205	0.658038	down
NSMCE2	0.335	4.445	16.1093	0.000770329	0.0705205	0.65594	up
LITAF	0.4575	4.43425	16.1078	0.000770531	0.0705205	0.655668	up
IRAK2	0.6765	4.48275	16.0621	0.000776616	0.0705205	0.647516	up
THADA	-0.265	3.1755	-16.055	0.000777575	0.0705205	0.646236	down
PFKFB3	0.5915	4.60425	16.0472	0.000778625	0.0705205	0.644836	up
GIMAP6	-0.3445	5.33125	-16.0466	0.000778701	0.0705205	0.644736	down
SMPD4	-0.2855	5.26625	-16.017	0.000782689	0.0705205	0.639434	down
RHOB	0.483	8.213	15.9927	0.000785987	0.0705205	0.635066	up
STYK1	-0.364	2.504	-15.9712	0.000788929	0.0705205	0.631182	down
ICE2	-0.2715	3.50575	-15.9682	0.000789334	0.0705205	0.630649	down
FMNL1	0.1932	0.6816	15.9404	0.00079315	0.0705205	0.625631	stable
KCNC4	-0.765	1.9255	-15.9318	0.00079434	0.0705205	0.624071	down
NOM1	-0.3385	3.19925	-15.9288	0.00079476	0.0705205	0.623521	down
PTPDC1	-0.238	1.723	-15.9106	0.000797272	0.0705205	0.620236	stable
PAN2	-0.429	1.7945	-15.9024	0.000798419	0.0705205	0.618738	down
LINC01215	0.7391	0.83425	15.9011	0.000798595	0.0705205	0.618508	up
WDR62	-0.2785	2.89375	-15.8953	0.000799409	0.0705205	0.617446	down
VPS36	-0.2695	3.68125	-15.89	0.000800143	0.0705205	0.61649	down
UAP1L1	-0.28	3.5545	-15.8839	0.000800989	0.0705205	0.615388	down
NOL10	-0.364	4.5495	-15.8569	0.000804783	0.0705205	0.610462	down
ARFGAP3	0.262	4.15	15.7905	0.000814188	0.0705205	0.598331	stable
SLC11A2	0.4645	4.64925	15.7768	0.000816144	0.0705205	0.595822	up
SLC22A23	0.568	2.566	15.7678	0.000817427	0.0705205	0.59418	up
KLRG1	-0.59615	1.26487	-15.7127	0.000825402	0.0705205	0.584019	down
FSCN1	-0.269	6.496	-15.7002	0.000827223	0.0705205	0.581711	down
C5	-0.35265	0.651375	-15.6775	0.000830538	0.0705205	0.577519	down
TEAD4	-0.421	4.5635	-15.6754	0.000830848	0.0705205	0.577127	down
CD82	0.339	3.9235	15.6483	0.000834839	0.0705205	0.572101	up
LOC730101	-0.3055	1.59325	-15.6276	0.000837903	0.0705205	0.568256	down
UNG	-0.4245	4.54075	-15.6264	0.000838074	0.0705205	0.568042	down
CLDN14	0.859	2.4855	15.5957	0.000842655	0.0705205	0.562316	up
KLF2	-0.7405	4.55825	-15.5593	0.000848125	0.0705205	0.555512	down
POLR3B	-0.2705	2.68625	-15.5478	0.000849855	0.0705205	0.553368	down
INO80	-0.305	4.267	-15.5403	0.000851002	0.0705205	0.551949	down
LIF	0.46705	0.860725	15.5011	0.000856968	0.0705205	0.544592	up
STOM	-0.34	6.655	-15.4604	0.000863232	0.0705205	0.536915	down
DNAJC13	-0.303	4.2885	-15.4599	0.0008633	0.0705205	0.536831	down
RPRD1B	-0.2905	3.77175	-15.4348	0.000867194	0.0705205	0.532082	down
DDX10	-0.197	4.0405	-15.4347	0.000867206	0.0705205	0.532067	stable
CHRNB1	0.48375	0.821625	15.4227	0.000869073	0.0705205	0.529797	up
RFC5	-0.2555	3.86675	-15.4138	0.000870475	0.0705205	0.528094	stable
DSEL	0.6085	0.93125	15.3613	0.000878722	0.0705205	0.518128	up
RIPK2	0.4975	4.74025	15.3577	0.000879306	0.0705205	0.517425	up
UXS1	0.36	5.0265	15.3325	0.000883307	0.0705205	0.512621	up
GNMT	0.1953	0.09765	15.312	0.000886586	0.0705205	0.508697	stable
CPLANE1	-0.33	1.74	-15.2561	0.000895597	0.0705205	0.497977	down
RAD51D	-0.4515	2.81525	-15.2225	0.000901079	0.0705205	0.4915	down
LIMCH1	-0.46655	0.718675	-15.2163	0.000902094	0.0705205	0.490305	down
MAPK1IP1L	0.217	2.6005	15.2038	0.000904158	0.0705205	0.487878	stable
CXCL9	-0.22405	0.995625	-15.1932	0.000905903	0.0705205	0.485828	stable
SDCBP	0.2315	7.47925	15.1815	0.000907839	0.0705205	0.483559	stable
ESAM	-0.5165	7.47575	-15.1673	0.000910183	0.0705205	0.480818	down
LOC105374952	0.4305	3.31875	15.1505	0.000912984	0.0705205	0.477549	up
IL18R1	0.6045	3.64575	15.1468	0.000913604	0.0705205	0.476826	up
GRWD1	-0.382	4.2345	-15.133	0.000915902	0.0705205	0.474153	down
RLF	-0.328	2.3175	-15.1117	0.000919478	0.0705205	0.470004	down
MSH6	-0.348	4.1455	-15.0984	0.000921717	0.0705205	0.467413	down
CNTNAP3	-0.72	3.2605	-15.0804	0.00092478	0.0705205	0.463877	down
FAM160A2	-0.1865	2.81675	-15.0395	0.000931749	0.0705205	0.455869	stable
TMEM37	-0.877	1.605	-15.0327	0.000932915	0.0705205	0.454534	down
FKBP1B	0.216	3.5805	14.9895	0.000940365	0.0705205	0.446038	stable
CXCL10	1.2905	4.89125	14.9863	0.000940934	0.0705205	0.445392	up
BCL2L11	0.52	2.0815	14.9671	0.000944271	0.0705205	0.441607	up
LOC101929709	0.41205	1.14708	14.9633	0.000944931	0.0705205	0.440861	up
COL1A2	-0.484	2.656	-14.9473	0.000947735	0.0705205	0.437691	down
ORC6	-0.511	4.6145	-14.9471	0.000947769	0.0705205	0.437652	down
TYW1B	-0.1898	0.74105	-14.9356	0.000949793	0.0705205	0.43537	stable
LUM	0.23965	0.370725	14.9178	0.000952921	0.0705205	0.431849	stable
APOL2	0.3385	4.99825	14.8806	0.000959539	0.0705205	0.424435	up
FOXF1	0.6152	1.06815	14.8725	0.000960981	0.0705205	0.422824	up
SESN1	-0.4145	1.87825	-14.7652	0.000980414	0.0705205	0.401328	down
ZADH2	-0.3025	2.19075	-14.7588	0.000981599	0.0705205	0.40003	down
RNASEL	-0.2562	1.07665	-14.7578	0.00098178	0.0705205	0.399832	stable
RBM45	-0.236	3.016	-14.7507	0.000983076	0.0705205	0.398413	stable
PLAAT1	-0.3162	0.93615	-14.7505	0.000983124	0.0705205	0.39836	down
TCEA2	0.211	3.727	14.7446	0.000984214	0.0705205	0.397168	stable
KRT7	-0.6885	6.07325	-14.7394	0.00098517	0.0705205	0.396123	down
ARL6IP6	-0.4855	3.56725	-14.7282	0.000987234	0.0705205	0.393871	down
IQCG	0.2133	1.06645	14.7174	0.000989245	0.0705205	0.39168	stable
ZNF704	-0.2115	0.6167	-14.6883	0.000994683	0.0705205	0.385775	stable
RNF138	-0.2965	3.89625	-14.6545	0.00100103	0.0705205	0.378924	down
DNAJA3	-0.4915	4.32725	-14.6519	0.00100152	0.0705205	0.378386	down
PPA1	0.1985	7.42225	14.6398	0.00100382	0.0705205	0.375912	stable
RNF121	-0.1965	4.73375	-14.6354	0.00100464	0.0705205	0.375031	stable
IRS2	-0.471	1.3495	-14.6259	0.00100645	0.0705205	0.373091	down
PEAR1	-0.49	5.022	-14.6223	0.00100714	0.0705205	0.372354	down
NOC3L	-0.3305	3.83875	-14.6202	0.00100754	0.0705205	0.371919	down
SPTLC1	-0.2135	5.79825	-14.5975	0.00101188	0.0705205	0.367281	stable
MSX1	0.5825	2.17825	14.5955	0.00101226	0.0705205	0.366878	up
RAPGEF4	-0.331	1.8255	-14.5736	0.00101648	0.0705205	0.362378	down
DNM2	-0.209	5.3555	-14.5667	0.00101781	0.0705205	0.360966	stable
TM2D2	-0.19	5.9045	-14.5543	0.00102021	0.0705205	0.358421	stable
ZNF385D	0.34115	0.409375	14.5228	0.00102633	0.0705205	0.351955	up
DIXDC1	-0.6015	2.87675	-14.5147	0.00102792	0.0705205	0.350273	down
MAGI1	-0.8055	1.74075	-14.5063	0.00102956	0.0705205	0.348546	down
MEDAG	0.361	3.8095	14.4854	0.00103369	0.0705205	0.344218	up
COX10	-0.3665	2.81325	-14.4321	0.00104427	0.0705205	0.333175	down
POLH	-0.5015	3.16525	-14.4228	0.00104612	0.0705205	0.331253	down
METTL15	-0.2885	2.27525	-14.4112	0.00104846	0.0705205	0.328822	down
CETP	0.391	1.8205	14.409	0.0010489	0.0705205	0.328368	up
ATP6AP1L	-0.22505	0.320375	-14.4015	0.00105042	0.0705205	0.326803	stable
RTTN	-0.527	2.0155	-14.3972	0.00105127	0.0705205	0.325918	down
GLO1	-0.1845	6.66175	-14.3844	0.00105386	0.0705205	0.323247	stable
RNF213	-0.326	6.366	-14.3534	0.00106017	0.0705205	0.316762	down
PRR16	0.36205	1.06062	14.3442	0.00106205	0.0705205	0.314834	up
LOC105373422	0.251	0.6057	14.3424	0.00106241	0.0705205	0.314467	stable
ZNF185	-0.3845	4.40875	-14.2933	0.00107253	0.0705205	0.304145	down
NOD2	0.2675	0.24472	14.2932	0.00107256	0.0705205	0.304113	up
DKK1	-0.6095	5.39325	-14.2908	0.00107305	0.0705205	0.303621	down
FCGR2A	0.33465	0.460125	14.2757	0.00107619	0.0705205	0.300434	up
GRPEL2	0.184	3.592	14.2604	0.00107939	0.0705205	0.297196	stable
SLC2A6	0.912	3.968	14.246	0.00108241	0.0705205	0.294159	up
NT5E	-0.5455	6.57175	-14.2365	0.00108441	0.0705205	0.29214	down
CFAP54	-0.3505	1.98025	-14.2185	0.00108819	0.0705205	0.28834	down
RRM2B	-0.297	3.497	-14.2116	0.00108966	0.0705205	0.286873	down
OLFM2	0.7386	0.9581	14.1822	0.00109592	0.0705205	0.280616	up
SMIM10	-0.486	2.2315	-14.1402	0.00110492	0.0705205	0.271674	down
ADAMTS1	-0.7105	4.13625	-14.1338	0.00110632	0.0705205	0.270291	down
MIR3142HG	1.0295	2.88325	14.1301	0.00110712	0.0705205	0.269508	up
SLC19A1	-0.2985	3.86425	-14.1251	0.0011082	0.0705205	0.268435	down
ARF6	-0.1725	4.72925	-14.109	0.00111171	0.0705205	0.264982	stable
RAF1	-0.2425	4.98225	-14.1063	0.00111229	0.0705205	0.264402	stable
CAVIN1	-0.305	8.0015	-14.1004	0.00111358	0.0705205	0.263135	down
SRP54	0.18	5.3885	14.026	0.00112998	0.0709848	0.247121	stable
LOC101927811	0.573	1.537	14.0234	0.00113054	0.0709848	0.246578	up
DRAM1	0.66	4.6415	14.0233	0.00113058	0.0709848	0.24654	up
PDHX	-0.203	3.8005	-14.0031	0.00113507	0.0710644	0.242188	stable
OSBPL6	-0.25005	0.405975	-13.9631	0.00114409	0.0714264	0.233494	stable
GFPT2	0.69	3.187	13.9251	0.00115272	0.0717619	0.225235	up
NIBAN2	-0.349	6.3745	-13.8374	0.00117303	0.0727153	0.206012	down
LOC102724159	-0.1695	3.78225	-13.8305	0.00117464	0.0727153	0.204501	stable
TMTC1	-0.172	1.69	-13.814	0.00117851	0.0727507	0.200871	stable
CUL9	-0.3445	2.44275	-13.7738	0.00118805	0.0728805	0.191974	down
LOC105378512	-0.2684	0.80315	-13.7655	0.00119003	0.0728805	0.190135	down
GBP2	0.8035	4.50125	13.7558	0.00119233	0.0728805	0.188002	up
SELE	1.0595	5.64525	13.7464	0.0011946	0.0728805	0.185905	up
ADGRG6	-0.9865	3.45075	-13.7121	0.00120287	0.0728805	0.178276	down
ARRDC2	0.3025	3.36225	13.702	0.0012053	0.0728805	0.176043	up
TSPAN18	-0.495	3.1815	-13.6961	0.00120675	0.0728805	0.174715	down
LOC102724449	0.21405	0.107025	13.6685	0.00121348	0.0728805	0.168563	stable
PCDH9	-0.50845	0.759825	-13.6682	0.00121355	0.0728805	0.168495	down
KDM4C	-0.292	2.102	-13.6677	0.00121368	0.0728805	0.168376	down
HIC2	-0.2285	1.22175	-13.5743	0.00123687	0.0739296	0.147401	stable
SLC25A19	-0.3755	3.82725	-13.562	0.00123997	0.0739296	0.144625	down
ARHGAP23	-0.497	4.5935	-13.5559	0.00124151	0.0739296	0.143247	down
DUSP4	-0.5145	2.36975	-13.5334	0.00124722	0.0739296	0.138151	down
MRAP2	-0.74	1.4235	-13.4886	0.00125869	0.0739296	0.12797	down
SMAD3	0.4985	5.63375	13.4851	0.00125959	0.0739296	0.127174	up
ZC3H7A	-0.203	4.3105	-13.4636	0.00126516	0.0739296	0.12227	stable
ELMO1	-0.525	2.3425	-13.4615	0.00126569	0.0739296	0.121806	down
NCBP3	-0.188	3.837	-13.4588	0.0012664	0.0739296	0.121174	stable
LOC105377864	-0.267	0.76565	-13.4531	0.00126788	0.0739296	0.119881	down
TBC1D19	-0.4205	1.50575	-13.4524	0.00126805	0.0739296	0.119725	down
EPHB2	-0.1995	4.50775	-13.4176	0.00127716	0.0741536	0.111757	stable
ERRFI1	-0.461	3.7385	-13.3987	0.00128215	0.0741536	0.107413	down
AMACR	-0.2815	1.49375	-13.396	0.00128284	0.0741536	0.106807	down
TRIM59	-0.2035	3.23075	-13.3865	0.00128536	0.0741536	0.104627	stable
KHDC4	-0.273	4.332	-13.3508	0.00129487	0.0745075	0.0963988	down
COG5	0.1967	0.51515	13.3099	0.00130588	0.0749451	0.0869473	stable
LOC101928156	0.3235	1.68025	13.2887	0.00131165	0.0750809	0.0820187	up
ZMYND15	0.2789	0.39645	13.2427	0.00132425	0.0756056	0.0713282	up
FNBP4	-0.294	3.6315	-13.1893	0.00133909	0.0758744	0.0588436	down
NFYA	-0.2805	2.88875	-13.189	0.00133917	0.0758744	0.0587809	down
SGCB	-0.211	3.9125	-13.1882	0.00133941	0.0758744	0.0585792	stable
ELOF1	0.2425	5.40475	13.1669	0.00134538	0.0758744	0.0535935	stable
CALCOCO2	0.2035	4.53175	13.1641	0.00134617	0.0758744	0.0529348	stable
CNTNAP3B	-0.5405	3.57675	-13.1389	0.0013533	0.0759959	0.0470049	down
ZWINT	-0.307	5.8365	-13.1221	0.00135808	0.0759959	0.043053	down
ING5	-0.2155	3.60475	-13.1035	0.00136342	0.0759959	0.0386432	stable
NFIA	-0.3275	1.65175	-13.1016	0.00136397	0.0759959	0.0381926	down
P2RY6	0.79545	0.808775	13.096	0.00136557	0.0759959	0.0368773	up
GCN1	-0.3205	4.62675	-13.0788	0.00137053	0.0760798	0.0328053	down
NFKBIZ	0.307	4.6245	13.054	0.00137771	0.0762866	0.0269254	up
CITED2	-0.3375	5.28525	-13.0253	0.00138611	0.0764395	0.0200929	down
POLE	-0.543	3.5565	-13.0118	0.00139008	0.0764395	0.0168764	down
WRNIP1	-0.2005	4.75575	-13.0091	0.00139088	0.0764395	0.0162236	stable
LOC102723996	0.5135	2.46625	12.9809	0.00139923	0.0766198	0.00948557	up
CENPO	-0.283	3.8505	-12.9745	0.00140111	0.0766198	0.00796866	down
RUNX1T1	-0.5455	1.1326	-12.9508	0.0014082	0.076734	0.00228403	down
ESM1	0.2985	8.44725	12.9443	0.00141017	0.076734	0.000710205	up
NGFR	-0.3797	0.5059	-12.9322	0.0014138	0.0767424	-0.00219415	down
KCTD15	-0.546	2.948	-12.9149	0.00141903	0.0768366	-0.00635333	down
METAP1D	-0.338	2.469	-12.8892	0.00142684	0.0770705	-0.0125547	down
UTRN	-0.5335	4.38675	-12.8738	0.00143156	0.0771361	-0.0162799	down
PCDH10	-0.4655	2.97975	-12.8614	0.00143538	0.0771532	-0.0192879	down
EIF4E	-0.1815	2.66625	-12.824	0.00144693	0.0771788	-0.0283533	stable
GPR84	-0.216705	0.219323	-12.8212	0.00144781	0.0771788	-0.0290364	stable
ACOT11	-0.346	1.233	-12.8068	0.00145229	0.0771788	-0.0325343	down
MDM2	-0.6005	4.58125	-12.7989	0.00145476	0.0771788	-0.0344562	down
LAMB3	0.597	3.295	12.7884	0.00145805	0.0771788	-0.0370144	up
THBD	-0.959	2.6145	-12.7806	0.00146052	0.0771788	-0.0389318	down
PELO	-0.2955	1.26875	-12.7798	0.00146076	0.0771788	-0.0391163	down
ZNF521	-0.3715	3.78375	-12.7611	0.00146667	0.0771788	-0.0436867	down
ABCB9	-0.1615	1.76325	-12.7589	0.00146737	0.0771788	-0.0442273	stable
METTL16	-0.2345	3.39775	-12.7325	0.00147576	0.0774353	-0.0506878	stable
IL1B	0.762	1.5605	12.6981	0.00148683	0.077598	-0.0591611	up
ORC1	-0.5465	2.71225	-12.6894	0.00148962	0.077598	-0.0612884	down
HSPA14	-0.2775	4.36275	-12.6536	0.00150129	0.077598	-0.0701452	down
GFM1	-0.2535	4.88025	-12.6515	0.00150195	0.077598	-0.0706414	stable
TASP1	-0.15	2.55	-12.6452	0.00150402	0.077598	-0.0722083	stable
ULBP3	-0.218	1.4735	-12.6315	0.00150853	0.077598	-0.0756139	stable
TAF9B	-0.2155	3.73825	-12.6278	0.00150975	0.077598	-0.0765287	stable
ABCG2	-0.3008	0.7448	-12.6275	0.00150984	0.077598	-0.0765965	down
EGOT	0.196095	0.140687	12.6247	0.00151076	0.077598	-0.0772884	stable
TLL1	-0.3355	1.54575	-12.5907	0.00152203	0.077598	-0.0857402	down
ZCCHC3	-0.335	4.148	-12.5703	0.00152883	0.077598	-0.09081	down
FAM83G	-0.225	2.9215	-12.5699	0.00152898	0.077598	-0.0909228	stable
NARS2	-0.2235	3.28525	-12.5671	0.00152992	0.077598	-0.0916234	stable
IKZF5	-0.4085	2.63975	-12.5589	0.00153266	0.077598	-0.0936545	down
BRD3	-0.2525	2.87325	-12.5458	0.00153707	0.077598	-0.0969312	stable
TPBG	0.317	2.103	12.5439	0.00153771	0.077598	-0.097405	up
MASTL	-0.2655	3.40775	-12.5135	0.00154805	0.077598	-0.105036	down
PNPO	-0.268	3.4725	-12.5003	0.00155255	0.077598	-0.108347	down
USP48	-0.182	5.553	-12.4909	0.00155578	0.077598	-0.110711	stable
DYSF	-0.4885	4.45875	-12.478	0.0015602	0.077598	-0.113947	down
U2AF2	-0.1675	6.45825	-12.4755	0.00156107	0.077598	-0.114581	stable
PAGR1	-0.3015	3.26175	-12.4528	0.00156891	0.077598	-0.120298	down
HSPA9	-0.193	6.5125	-12.4523	0.00156909	0.077598	-0.120434	stable
SMIM14	0.2275	1.85125	12.4447	0.00157172	0.077598	-0.122339	stable
PYGL	-0.2335	4.62025	-12.4441	0.00157195	0.077598	-0.122508	stable
STEAP3	-0.2335	3.18725	-12.4441	0.00157195	0.077598	-0.122508	stable
RIN2	0.495	4.1165	12.4261	0.00157821	0.077598	-0.127048	up
CXCL5	0.76	3.8935	12.3753	0.00159611	0.077598	-0.139931	up
TCOF1	-0.283	4.4005	-12.3577	0.0016024	0.077598	-0.144428	down
OSGEPL1	-0.1635	2.67625	-12.3505	0.00160498	0.077598	-0.146272	stable
RPTOR	-0.481	3.163	-12.329	0.00161269	0.077598	-0.151755	down
TAF15	0.499	4.95	12.3239	0.00161454	0.077598	-0.153063	up
SCAF8	-0.325	3.4795	-12.3168	0.0016171	0.077598	-0.154881	down
GGT7	0.34985	1.02662	12.3054	0.00162124	0.077598	-0.157804	up
AGAP1	-0.2673	0.9367	-12.2886	0.00162733	0.077598	-0.162101	down
UHRF1	-0.6315	4.40375	-12.2869	0.00162796	0.077598	-0.162548	down
CAV1	0.147	8.331	12.2834	0.00162922	0.077598	-0.163429	stable
LINC01816	-0.39785	0.566225	-12.2824	0.0016296	0.077598	-0.163702	down
RFX2	-0.1605	1.96975	-12.2752	0.00163222	0.077598	-0.16554	stable
STX11	-0.2185	2.45375	-12.2721	0.00163337	0.077598	-0.166349	stable
SLC1A1	-0.699	3.082	-12.2688	0.00163456	0.077598	-0.167182	down
CD44	0.356	3.0435	12.2481	0.00164218	0.077598	-0.172516	up
BIRC3	0.744	3.2685	12.2386	0.00164571	0.077598	-0.174976	up
SYNE3	-0.4725	1.38925	-12.2333	0.00164767	0.077598	-0.176342	down
MAP1A	-0.2989	1.0172	-12.2235	0.00165129	0.077598	-0.178863	down
NIBAN1	0.268	1.272	12.2226	0.00165162	0.077598	-0.179089	up
EIF4A2	-0.238	7.3605	-12.2177	0.00165347	0.077598	-0.180375	stable
CAPN2	-0.39	7.2005	-12.2144	0.0016547	0.077598	-0.181228	down
BCAR1	-0.289	5.506	-12.2138	0.00165492	0.077598	-0.181381	down
NUB1	0.338	4.8945	12.2119	0.00165562	0.077598	-0.181862	up
SNN	0.261	3.946	12.1928	0.00166278	0.077598	-0.186816	stable
PLD1	0.391	4.0265	12.1881	0.00166455	0.077598	-0.188044	up
IKBKB	-0.148	3.7575	-12.1856	0.00166548	0.077598	-0.188682	stable
ALDH1A2	-0.392	3.6895	-12.1748	0.00166953	0.0776226	-0.191473	down
AAK1	-0.2325	3.67225	-12.1344	0.00168489	0.0780095	-0.201996	stable
MYCBP2	-0.253	4.263	-12.1261	0.00168808	0.0780095	-0.20417	stable
ERLIN1	-0.2875	5.24875	-12.1214	0.00168989	0.0780095	-0.205404	down
SPOUT1	-0.1775	3.62575	-12.1158	0.00169201	0.0780095	-0.206848	stable
ZNF134	-0.2095	1.98625	-12.099	0.00169848	0.0781444	-0.21124	stable
SRGAP2B	-0.463	3.412	-12.0679	0.00171055	0.0781447	-0.219393	down
NUP35	-0.1445	4.35325	-12.052	0.00171681	0.0781447	-0.223595	stable
PLCXD1	-0.435	1.573	-12.0508	0.00171725	0.0781447	-0.223893	down
FLNC	-0.707	4.5165	-12.0498	0.00171763	0.0781447	-0.224152	down
LOC646762	-0.269	1.3455	-12.0461	0.00171911	0.0781447	-0.225141	down
HCP5	-0.499	1.0605	-12.0444	0.00171976	0.0781447	-0.225579	down
KCNK1	0.282	2.9275	12.0104	0.00173318	0.0781916	-0.234538	up
PPM1D	-0.398	2.2965	-11.9941	0.0017397	0.0781916	-0.238865	down
LINC00622	0.429	1.4895	11.9922	0.00174046	0.0781916	-0.239375	up
STAT6	0.243	5.193	11.9867	0.00174263	0.0781916	-0.240808	stable
DCAF15	-0.32	3.404	-11.9804	0.00174518	0.0781916	-0.2425	down
ENG	-0.3435	8.28425	-11.9777	0.00174625	0.0781916	-0.243202	down
SCRN2	0.2015	3.10225	11.9704	0.0017492	0.0781916	-0.24515	stable
F2RL3	0.35855	1.01903	11.9629	0.0017522	0.0781916	-0.247131	up
LUADT1	0.23255	0.116275	11.9616	0.00175273	0.0781916	-0.24748	stable
NUDCD3	-0.304	4.277	-11.9264	0.00176701	0.0785602	-0.256853	down
SEMA3F	-0.561	5.864	-11.9236	0.00176812	0.0785602	-0.257578	down
RGS3	0.733	6.079	11.9131	0.00177242	0.0785755	-0.260385	up
POLR2D	-0.172	4.191	-11.9054	0.0017756	0.0785755	-0.262454	stable
NELFA	-0.309	4.2135	-11.8827	0.00178492	0.0786879	-0.268513	down
CEP78	-0.358	3.5065	-11.8818	0.00178528	0.0786879	-0.268742	down
GLIPR1	0.224	4.4335	11.8389	0.00180315	0.0788066	-0.28027	stable
LOC389247	0.30105	0.287775	11.8292	0.00180722	0.0788066	-0.282881	up
RBM10	-0.209	4.7145	-11.8087	0.00181586	0.0788066	-0.288402	stable
ENOSF1	-0.2945	3.93775	-11.8085	0.00181594	0.0788066	-0.288458	down
UACA	-0.3415	3.57175	-11.8056	0.00181715	0.0788066	-0.289228	down
CAD	-0.532	4.504	-11.7724	0.00183131	0.0788066	-0.298226	down
SLC25A20	-0.3795	3.50075	-11.7714	0.00183173	0.0788066	-0.298493	down
TAF6	-0.2945	4.71025	-11.7679	0.00183321	0.0788066	-0.299428	down
MCM3	-0.4755	5.76775	-11.7647	0.0018346	0.0788066	-0.300306	down
LHX6	-0.17275	0.545825	-11.7563	0.0018382	0.0788066	-0.302579	stable
CXCL1	0.906	9.541	11.7557	0.00183846	0.0788066	-0.302747	up
HMGN1	-0.286	7.571	-11.75	0.00184091	0.0788066	-0.304289	down
C1orf109	-0.246	3.226	-11.7472	0.00184213	0.0788066	-0.305056	stable
SAMD1	-0.2575	3.07925	-11.7416	0.00184454	0.0788066	-0.306578	stable
CDT1	-0.5475	3.67375	-11.7382	0.001846	0.0788066	-0.307495	down
TFDP1	-0.1445	6.21075	-11.7348	0.00184747	0.0788066	-0.308419	stable
AXL	-0.4035	5.40175	-11.7301	0.00184951	0.0788066	-0.309696	down
GBF1	-0.2985	4.60975	-11.7219	0.00185308	0.0788066	-0.311937	down
LYPD1	-0.543	3.275	-11.6972	0.00186385	0.0788066	-0.318668	down
B3GALNT1	-0.215	3.043	-11.6954	0.00186465	0.0788066	-0.319165	stable
WTAP	0.756	6.905	11.6943	0.00186511	0.0788066	-0.319452	up
IDO1	0.65	2.2355	11.669	0.00187624	0.0788066	-0.326367	up
APCDD1L	0.14185	0.655925	11.6673	0.00187702	0.0788066	-0.32685	stable
P2RX4	0.599	5.399	11.6604	0.00188005	0.0788066	-0.328723	up
UBALD2	0.53	4.9015	11.6477	0.00188569	0.0788066	-0.332206	up
FRMD5	-0.2165	1.70525	-11.6451	0.00188686	0.0788066	-0.332925	stable
KCTD12	-0.8445	4.81525	-11.6429	0.00188786	0.0788066	-0.333543	down
LOC105375127	-0.14825	0.281975	-11.6392	0.00188949	0.0788066	-0.334547	stable
CCL2	1.205	10.494	11.6343	0.00189167	0.0788066	-0.335892	up
L3HYPDH	-0.2755	4.03175	-11.6154	0.00190015	0.0788873	-0.341092	down
PNPLA8	0.2065	3.50375	11.6112	0.00190205	0.0788873	-0.342255	stable
LOC100505664	-0.178925	0.173522	-11.6031	0.0019057	0.0788873	-0.344489	stable
CDK9	0.143	4.7565	11.5925	0.0019105	0.0788873	-0.347415	stable
TMEM200A	-0.738	2.426	-11.5838	0.00191444	0.0788873	-0.349817	down
SNX15	0.2485	2.61225	11.575	0.00191845	0.0788873	-0.352252	stable
DPYD	-0.2975	2.61475	-11.5745	0.00191867	0.0788873	-0.352385	down
COPS8	-0.176	5.517	-11.5463	0.00193158	0.0791716	-0.360203	stable
PCDHGC3	0.631	3.9055	11.5437	0.00193277	0.0791716	-0.360917	up
DUSP16	0.3035	3.00475	11.5242	0.00194177	0.0793374	-0.366336	up
DANCR	0.2355	5.25125	11.5194	0.00194401	0.0793374	-0.367682	stable
LOC105371472	0.30515	0.322375	11.481	0.00196193	0.0798132	-0.378387	up
ENGASE	-0.1745	2.48775	-11.4789	0.00196292	0.0798132	-0.378974	stable
FAM76B	-0.276	2.448	-11.4434	0.0019797	0.0798259	-0.388916	down
LOC102724814	0.209	1.516	11.4419	0.00198037	0.0798259	-0.389311	stable
COX11	-0.2205	4.70075	-11.4414	0.00198064	0.0798259	-0.38947	stable
GFOD1	-0.3405	1.54575	-11.4337	0.00198431	0.0798259	-0.391634	down
LAD1	0.19085	0.13103	11.4335	0.00198439	0.0798259	-0.391679	stable
FGFBP3	-0.17255	0.419625	-11.4242	0.00198882	0.0798259	-0.394288	stable
MRPS27	-0.2945	5.15375	-11.4207	0.0019905	0.0798259	-0.395273	down
MX2	-0.6925	4.70825	-11.4172	0.00199221	0.0798259	-0.396276	down
HSPD1	-0.204	8.057	-11.384	0.00200819	0.0802352	-0.405619	stable
RAB14	-0.1595	5.12025	-11.3716	0.00201419	0.0802352	-0.40911	stable
ZNF45	-0.199	2.1065	-11.3479	0.00202577	0.0802352	-0.415823	stable
HDAC4	-0.4105	1.68775	-11.3449	0.00202727	0.0802352	-0.41669	down
BEX1	0.2935	1.23425	11.3393	0.00203001	0.0802352	-0.418269	up
VARS2	-0.208	1.8065	-11.3386	0.00203033	0.0802352	-0.418452	stable
HIRIP3	-0.24	3.2415	-11.3364	0.00203142	0.0802352	-0.41908	stable
FICD	-0.2285	2.00975	-11.3333	0.00203293	0.0802352	-0.419955	stable
KLHL3	-0.864	2.13	-11.3288	0.00203519	0.0802352	-0.421254	down
CCL20	1.17	6.3585	11.3153	0.00204185	0.0802542	-0.425084	up
BRD2	-0.519	4.1115	-11.2943	0.00205231	0.0802542	-0.431068	down
CXCL12	-0.8009	1.1656	-11.2871	0.00205591	0.0802542	-0.433122	down
NOL8	-0.202	3.867	-11.285	0.00205696	0.0802542	-0.433721	stable
IRGQ	0.196	2.408	11.2824	0.00205824	0.0802542	-0.434455	stable
RBSN	-0.28	3.056	-11.2742	0.00206234	0.0802542	-0.436786	down
RABEP1	-0.382	4.312	-11.2673	0.00206582	0.0802542	-0.438763	down
LY6E	-0.4625	7.88475	-11.2571	0.00207096	0.0802542	-0.44168	down
MYRIP	-0.752	1.886	-11.2515	0.00207381	0.0802542	-0.443291	down
SLX4IP	-0.338	1.253	-11.2514	0.00207386	0.0802542	-0.443322	down
SUMO3	-0.319	6.4365	-11.2477	0.00207573	0.0802542	-0.444377	down
VASP	-0.149	6.085	-11.2265	0.00208649	0.0803077	-0.450448	stable
LOC643327	0.26285	0.131425	11.2247	0.0020874	0.0803077	-0.45096	stable
CWC22	-0.1805	3.57175	-11.2154	0.0020922	0.0803077	-0.453657	stable
CRCP	-0.2535	3.96825	-11.214	0.00209292	0.0803077	-0.454058	stable
MCRIP1	0.304	5.3325	11.2056	0.0020972	0.0803077	-0.456459	up
PHKA2	-0.2585	2.06125	-11.2022	0.00209898	0.0803077	-0.457453	stable
EXOC3L1	-0.2623	0.92185	-11.1776	0.00211167	0.0804834	-0.464537	stable
IWS1	-0.2285	4.65025	-11.177	0.00211199	0.0804834	-0.464717	stable
SMPD2	0.4105	2.53125	11.1721	0.00211453	0.0804834	-0.466125	up
TNFRSF10D	-0.2445	4.00125	-11.1322	0.00213536	0.0811364	-0.477656	stable
SYNE2	-0.4945	2.15725	-11.1169	0.00214349	0.0812638	-0.482125	down
ANKS1A	-0.243	2.5585	-11.1073	0.00214855	0.0812638	-0.4849	stable
PRPS1	-0.3005	5.49525	-11.105	0.00214978	0.0812638	-0.485573	down
PDIK1L	-0.203	1.677	-11.0661	0.00217059	0.0819099	-0.496917	stable
ANKRD20A4	-0.5065	2.92925	-11.048	0.00218033	0.0821369	-0.502195	down
CROCC	-0.223	2.543	-11.0387	0.00218539	0.0821872	-0.504928	stable
SAMD14	0.5575	2.94975	11.0294	0.00219044	0.0822368	-0.50765	up
TMCO6	-0.347	2.781	-10.9998	0.00220668	0.0825944	-0.516363	down
POSTN	-0.2128	0.6072	-10.994	0.00220983	0.0825944	-0.518045	stable
OXR1	-0.3	3.859	-10.9916	0.00221121	0.0825944	-0.518781	down
UTP15	-0.1295	3.08025	-10.966	0.0022254	0.0828251	-0.526328	stable
KANK2	0.301	3.837	10.9573	0.0022302	0.0828251	-0.528877	up
SKA3	-0.3205	3.97575	-10.9402	0.00223982	0.0828251	-0.53396	down
LMNB2	-0.291	5.9585	-10.9386	0.00224068	0.0828251	-0.534414	down
SHFL	0.2125	5.19125	10.9319	0.00224449	0.0828251	-0.536421	stable
ARMCX2	0.3905	5.00125	10.9274	0.002247	0.0828251	-0.537742	up
NLRX1	-0.2095	2.64925	-10.9234	0.00224928	0.0828251	-0.538938	stable
PLSCR4	-0.383	4.2575	-10.9223	0.0022499	0.0828251	-0.539264	down
STAB1	-0.4145	5.54625	-10.903	0.00226081	0.0828251	-0.544984	down
C1QTNF1	0.9265	2.65375	10.9017	0.00226156	0.0828251	-0.545375	up
E2F8	-0.698	2.501	-10.9003	0.00226234	0.0828251	-0.545784	down
TOMM40L	-0.1795	3.64025	-10.9001	0.00226249	0.0828251	-0.545859	stable
CLSTN1	-0.1915	5.23325	-10.8792	0.00227444	0.0829713	-0.552092	stable
RIOK1	-0.2345	4.17525	-10.864	0.00228317	0.0829713	-0.556623	stable
ZMYND8	-0.616	4.4185	-10.8624	0.00228406	0.0829713	-0.557082	down
SNX13	-0.2115	2.72025	-10.8599	0.00228554	0.0829713	-0.557852	stable
TNFRSF11B	0.4605	1.49225	10.8594	0.0022858	0.0829713	-0.557987	up
PRPF38A	-0.2005	4.30875	-10.8522	0.00228999	0.0829713	-0.560154	stable
FBXO3	-0.2185	3.62975	-10.8469	0.00229303	0.0829713	-0.561723	stable
MEIS2	-0.269	2.098	-10.8408	0.0022966	0.0829713	-0.563565	down
LOC107985041	0.16405	0.536175	10.8226	0.00230716	0.0831497	-0.568998	stable
FBXL12	-0.1835	3.69825	-10.8193	0.00230908	0.0831497	-0.569984	stable
CDC6	-0.5215	3.93575	-10.8117	0.00231355	0.0831747	-0.572275	down
YIPF5	0.299	5.823	10.8029	0.00231877	0.0832264	-0.574942	up
BMX	0.415	6.2605	10.7737	0.00233601	0.0836824	-0.583724	up
RCOR3	-0.294	2.9105	-10.764	0.00234181	0.0836824	-0.586661	down
NR2F2	-0.45	6.485	-10.7568	0.0023461	0.0836824	-0.588834	down
RBM39	-0.135	6.278	-10.7558	0.00234666	0.0836824	-0.589116	stable
SLC16A3	-0.3325	5.69425	-10.748	0.00235136	0.0837144	-0.591487	down
FGD5	-0.3845	4.51725	-10.7205	0.00236792	0.0837943	-0.599816	down
ANKRD28	-0.444	3.753	-10.7169	0.00237012	0.0837943	-0.600921	down
CEBPD	1.032	6.022	10.7116	0.00237334	0.0837943	-0.602532	up
VWF	-0.396	7.834	-10.6879	0.0023878	0.0837943	-0.609742	down
CDC42EP5	0.411	3.307	10.6866	0.00238856	0.0837943	-0.610121	up
MAPK14	-0.4675	5.06025	-10.6853	0.00238938	0.0837943	-0.610528	down
ZNF880	0.1325	2.29125	10.6849	0.00238962	0.0837943	-0.610648	stable
SLC25A51	-0.1695	2.95875	-10.6805	0.0023923	0.0837943	-0.611982	stable
ALS2	-0.2455	3.74525	-10.6675	0.00240029	0.0837943	-0.615943	stable
KLF5	-0.4635	1.33575	-10.6639	0.00240254	0.0837943	-0.617055	down
DET1	-0.139	2.1585	-10.6588	0.00240568	0.0837943	-0.618609	stable
PTK2	-0.2435	5.42275	-10.6456	0.00241388	0.0837943	-0.622652	stable
RPA1	-0.2705	4.95975	-10.64	0.00241736	0.0837943	-0.624365	down
NLE1	-0.263	3.4365	-10.6392	0.00241782	0.0837943	-0.624592	stable
H1	-0.6425	7.63275	-10.6374	0.00241896	0.0837943	-0.625153	down
FLRT3	-0.17865	0.226775	-10.6356	0.00242008	0.0837943	-0.625699	stable
ERAP2	-0.129	4.9205	-10.6341	0.002421	0.0837943	-0.626154	stable
ZNF274	-0.193	3.376	-10.6116	0.00243509	0.0837943	-0.633055	stable
LOC105378228	0.66445	0.703375	10.6028	0.00244065	0.0837943	-0.635771	up
IGIP	0.1745	1.53575	10.5965	0.00244467	0.0837943	-0.637725	stable
FANCA	-0.4185	3.54275	-10.5939	0.00244628	0.0837943	-0.63851	down
CCDC74A	0.171	2.073	10.5922	0.00244736	0.0837943	-0.639038	stable
DZIP1	-0.35	3.1635	-10.5889	0.00244942	0.0837943	-0.640037	down
STAT1	-0.613	6.606	-10.5879	0.00245006	0.0837943	-0.640348	down
FAT4	-0.5675	1.42725	-10.5761	0.0024576	0.0837943	-0.644004	down
LOC107985334	0.20775	0.103875	10.5748	0.00245842	0.0837943	-0.644405	stable
PGM5P4	0.20775	0.103875	10.5748	0.00245842	0.0837943	-0.644405	stable
CEP162	-0.1245	1.67125	-10.5697	0.00246164	0.0837943	-0.64596	stable
FRMD3	-0.7219	1.30885	-10.5662	0.00246387	0.0837943	-0.647039	down
PECAM1	-0.357	8.1945	-10.5596	0.00246814	0.0838102	-0.6491	down
NAMPT	0.354	7.149	10.5504	0.002474	0.0838509	-0.651924	up
PDGFRA	0.33845	0.530875	10.5458	0.00247695	0.0838509	-0.653344	up
C5orf15	0.2885	4.82075	10.5286	0.0024881	0.0840994	-0.658698	up
ACTR1A	0.1515	6.36175	10.518	0.00249493	0.0842011	-0.661965	stable
GIMAP8	-0.3755	4.40275	-10.5077	0.00250168	0.0842783	-0.665184	down
RBM5	-0.1725	5.26925	-10.5028	0.00250487	0.0842783	-0.666704	stable
ACADM	-0.3385	3.98125	-10.4924	0.00251164	0.0843165	-0.669926	down
RNF44	0.221	3.282	10.4893	0.00251366	0.0843165	-0.67088	stable
PDGFA	0.427	4.1395	10.4581	0.00253426	0.084872	-0.680619	up
S100A3	0.9545	2.79825	10.4521	0.00253826	0.084872	-0.6825	up
NOP2	-0.1785	5.52125	-10.4468	0.00254177	0.084872	-0.684152	stable
TEDC2	-0.424	2.71	-10.4386	0.00254727	0.084927	-0.686733	down
RAB11FIP5	-0.1825	4.45225	-10.4283	0.00255418	0.0850286	-0.689965	stable
LRG1	0.51375	0.906575	10.4136	0.00256406	0.0850705	-0.69458	up
DACH1	-0.6755	1.40475	-10.4124	0.00256487	0.0850705	-0.694955	down
ZNF10	-0.19775	1.05488	-10.4041	0.00257048	0.0850705	-0.697567	stable
STX12	0.1275	5.47775	10.4035	0.00257088	0.0850705	-0.697749	stable
SOX18	-0.4275	4.28025	-10.381	0.00258612	0.0854467	-0.704815	down
GZF1	-0.2565	2.32675	-10.3687	0.00259455	0.0855969	-0.708707	stable
HEXIM1	-0.163	3.923	-10.3559	0.00260333	0.0857021	-0.712747	stable
DROSHA	-0.1725	3.97125	-10.3527	0.00260552	0.0857021	-0.713751	stable
NADK	-0.25	4.7985	-10.3305	0.00262093	0.0857706	-0.720807	stable
ZEB2	-0.267	2.6655	-10.3279	0.00262271	0.0857706	-0.72162	down
LINC00863	-0.4885	2.90175	-10.3215	0.00262713	0.0857706	-0.723635	down
UGCG	0.6015	5.04025	10.3215	0.00262719	0.0857706	-0.72366	up
TUBA1A	0.3305	7.94775	10.3192	0.00262874	0.0857706	-0.724365	up
MXD4	0.1965	4.08325	10.3161	0.00263095	0.0857706	-0.725374	stable
SDC2	-0.2779	0.9585	-10.3051	0.00263865	0.0858275	-0.728871	down
TRAPPC9	-0.1635	1.78625	-10.3024	0.00264049	0.0858275	-0.729704	stable
TMCO3	-0.129	4.851	-10.2778	0.00265785	0.0859309	-0.737551	stable
ARID5A	0.437	4.5485	10.2731	0.00266119	0.0859309	-0.739059	up
ATP9B	-0.2725	2.37325	-10.2679	0.00266485	0.0859309	-0.740705	down
RNF135	-0.1895	3.21175	-10.2676	0.00266511	0.0859309	-0.740823	stable
NBPF12	-0.317	2.7105	-10.2633	0.00266814	0.0859309	-0.742183	down
HSPA8	-0.3285	10.1367	-10.2568	0.00267277	0.0859309	-0.744259	down
PSEN2	0.187	3.0955	10.254	0.00267473	0.0859309	-0.745138	stable
MAFF	0.2865	6.33425	10.2382	0.00268605	0.0859309	-0.750201	up
TM7SF3	-0.424	4.128	-10.2341	0.00268899	0.0859309	-0.751515	down
BRPF1	-0.2985	3.11525	-10.232	0.00269055	0.0859309	-0.752208	down
CCER2	-0.1648	0.23945	-10.2292	0.00269256	0.0859309	-0.753105	stable
LOC105376860	0.4997	0.24985	10.2269	0.00269417	0.0859309	-0.753819	up
TRAF3IP2	0.181	2.0855	10.2267	0.00269436	0.0859309	-0.753904	stable
ACAP2	-0.299	2.9825	-10.2159	0.00270217	0.0859895	-0.757377	down
CXCR4	0.7025	3.71775	10.2092	0.00270703	0.0859895	-0.759533	up
PLPBP	-0.1885	4.72425	-10.2027	0.00271175	0.0859895	-0.761623	stable
GBP1	0.422	5.6745	10.2018	0.00271235	0.0859895	-0.761889	up
LONRF3	-0.3465	1.80525	-10.1972	0.0027157	0.0859895	-0.763369	down
ZNF488	-0.200085	0.204363	-10.1791	0.00272897	0.0861953	-0.769219	stable
LOC101929229	0.1309	0.06545	10.1766	0.00273081	0.0861953	-0.770026	stable
TPRG1L	0.1805	4.56775	10.1723	0.00273394	0.0861953	-0.771401	stable
PLD4	-0.3535	2.82025	-10.1665	0.00273825	0.0862079	-0.773293	down
PUS7	-0.299	3.8485	-10.1524	0.00274861	0.0862977	-0.777828	down
SUMO2	0.325	7.017	10.1431	0.00275553	0.0862977	-0.780849	up
HMCN1	-0.1972	0.7493	-10.141	0.00275707	0.0862977	-0.78152	stable
SPATS2	-0.1875	4.62375	-10.1273	0.00276729	0.0862977	-0.785965	stable
ARG2	0.375	4.608	10.125	0.00276899	0.0862977	-0.786701	up
CD163L1	-0.254	1.2315	-10.1193	0.00277331	0.0862977	-0.788573	stable
TCAF2	-0.3755	1.99475	-10.1102	0.0027801	0.0862977	-0.791515	down
CYYR1	-0.4065	2.71075	-10.1086	0.00278133	0.0862977	-0.792045	down
PARP3	-0.223	2.465	-10.1066	0.00278285	0.0862977	-0.792701	stable
SKP1	0.312	6.341	10.1014	0.00278674	0.0862977	-0.794381	up
HSP90AB1	-0.195	9.7335	-10.1012	0.0027869	0.0862977	-0.794448	stable
RAB20	0.3213	0.8248	10.0996	0.00278809	0.0862977	-0.794964	up
PRMT6	-0.188	3.678	-10.0835	0.00280031	0.086396	-0.80022	stable
ITPR3	-0.582	4.757	-10.0811	0.00280215	0.086396	-0.801011	down
ZC4H2	0.1615	2.64625	10.0767	0.0028055	0.086396	-0.802448	stable
WRN	-0.354	2.98	-10.0748	0.00280695	0.086396	-0.80307	down
SPDYE2B	-0.1545	2.43725	-10.0548	0.0028222	0.0864985	-0.80959	stable
KANSL1	-0.267	2.204	-10.0492	0.00282651	0.0864985	-0.811427	down
ZCCHC4	-0.342	2.9565	-10.0485	0.00282708	0.0864985	-0.811669	down
CDCA7	-0.4505	4.24825	-10.0462	0.00282879	0.0864985	-0.812395	down
GPRASP2	-0.145	1.9185	-10.0365	0.0028363	0.0864985	-0.815587	stable
IKBKE	0.6585	3.52925	10.0291	0.00284203	0.0864985	-0.818016	up
CCND3	-0.354	5.412	-10.0283	0.00284261	0.0864985	-0.818262	down
OGFRL1	0.4395	3.12575	10.0191	0.00284977	0.0864985	-0.821291	up
NUDT4	-0.2255	5.17125	-10.0175	0.002851	0.0864985	-0.821811	stable
ADGRL1	-0.16275	0.825475	-10.0163	0.00285198	0.0864985	-0.822226	stable
MMRN2	-0.4485	6.09475	-10.0088	0.00285783	0.0864985	-0.824694	down
POLR3H	-0.172	4.304	-10.0083	0.0028582	0.0864985	-0.824847	stable
TPD52	-0.286	2.114	-10.0043	0.0028613	0.0864985	-0.826154	down
BID	0.277	4.291	9.99865	0.00286574	0.086514	-0.828022	up
LGALSL	0.209	1.2935	9.98033	0.00288014	0.0867472	-0.83406	stable
NOL6	-0.324	4.622	-9.97882	0.00288134	0.0867472	-0.834561	down
ERBB2	-0.1265	3.27275	-9.97157	0.00288707	0.086801	-0.836955	stable
DEAF1	-0.2265	4.04725	-9.9639	0.00289314	0.0868269	-0.83949	stable
LOC107986196	-0.15685	0.311075	-9.96054	0.00289581	0.0868269	-0.840599	stable
PPP6R1	-0.1595	4.99725	-9.95187	0.00290271	0.0868954	-0.84347	stable
SPATS2L	-0.594	5.2535	-9.94008	0.00291213	0.0868954	-0.847376	down
LIFR	-0.285	1.7395	-9.92166	0.00292693	0.0868954	-0.853492	down
GRAMD1B	-0.476	1.56	-9.91929	0.00292884	0.0868954	-0.854277	down
CXCL6	1.2825	6.86225	9.91704	0.00293065	0.0868954	-0.855024	up
MYBBP1A	-0.297	4.7785	-9.91413	0.002933	0.0868954	-0.855992	down
MFSD1	-0.1685	4.75325	-9.9103	0.0029361	0.0868954	-0.857267	stable
SERPINE2	0.6155	3.94575	9.90489	0.00294049	0.0868954	-0.859069	up
LINC00520	-0.17165	0.513425	-9.90163	0.00294313	0.0868954	-0.860152	stable
PRR34	0.321	2.945	9.90156	0.00294319	0.0868954	-0.860176	up
RANBP10	-0.2335	3.66075	-9.90152	0.00294323	0.0868954	-0.860191	stable
PLCL1	-0.49975	1.14793	-9.89267	0.00295042	0.0868954	-0.863138	down
SNX29	-0.459	1.7275	-9.88522	0.0029565	0.0868954	-0.865622	down
PIDD1	-0.3365	2.52275	-9.88456	0.00295704	0.0868954	-0.865843	down
MYMX	0.1952	0.0976	9.88432	0.00295723	0.0868954	-0.865923	stable
MTSS2	-0.212	2.524	-9.86909	0.00296972	0.0871041	-0.871011	stable
ADAM15	-0.2605	6.87475	-9.86602	0.00297224	0.0871041	-0.872037	stable
FKBP4	-0.2	5.423	-9.84422	0.00299026	0.0874142	-0.879338	stable
SYNGR1	0.238	1.895	9.84362	0.00299076	0.0874142	-0.879538	stable
NFKBIE	0.687	4.1315	9.8199	0.00301053	0.0874301	-0.887503	up
GDF6	-0.1502	0.7888	-9.81072	0.00301823	0.0874301	-0.89059	stable
PREX2	-0.4575	2.77075	-9.80542	0.00302269	0.0874301	-0.892377	down
STIM1	-0.2255	3.20975	-9.80511	0.00302295	0.0874301	-0.892479	stable
RCC1	-0.2085	5.43375	-9.79586	0.00303076	0.0874301	-0.895599	stable
DVL2	-0.162	3.7885	-9.79546	0.00303109	0.0874301	-0.89573	stable
PRPF4	-0.2695	4.13825	-9.78861	0.00303689	0.0874301	-0.898043	down
LINC02365	0.3508	0.3452	9.78517	0.0030398	0.0874301	-0.899203	up
SEC14L2	0.1265	3.53925	9.77776	0.0030461	0.0874301	-0.901707	stable
STIM2	-0.382	2.4155	-9.77763	0.00304621	0.0874301	-0.90175	down
CUL4B	-0.5045	5.53475	-9.77752	0.0030463	0.0874301	-0.901788	down
COLGALT1	0.1705	6.43275	9.77692	0.00304681	0.0874301	-0.90199	stable
THSD7A	-0.53	1.3185	-9.77536	0.00304814	0.0874301	-0.902519	down
CCDC25	-0.121	3.797	-9.7746	0.00304879	0.0874301	-0.902774	stable
GK	0.2465	3.09325	9.76652	0.00305568	0.0874301	-0.905505	stable
VCAM1	1.027	4.229	9.76315	0.00305856	0.0874301	-0.906648	up
RECQL4	-0.5455	3.28625	-9.76294	0.00305874	0.0874301	-0.906719	down
NFKB1	0.4165	5.18675	9.75217	0.00306797	0.0874431	-0.910366	up
TTI1	-0.335	3.22	-9.74687	0.00307253	0.0874431	-0.912162	down
CCDC138	-0.298	2.1845	-9.74553	0.00307368	0.0874431	-0.912617	down
YTHDC2	-0.3485	3.14675	-9.74392	0.00307507	0.0874431	-0.913163	down
TYW1	-0.3415	3.03975	-9.73525	0.00308255	0.0874708	-0.916106	down
UBN1	-0.3705	4.12625	-9.7336	0.00308398	0.0874708	-0.916667	down
MALL	-0.8675	6.00025	-9.72102	0.00309489	0.0876674	-0.920944	down
UNC93B1	-0.3865	3.72825	-9.70844	0.00310585	0.0878649	-0.925226	down
DYM	-0.214	3.2615	-9.69869	0.00311438	0.0879584	-0.928549	stable
EHBP1	-0.2625	2.62675	-9.69123	0.00312093	0.0879584	-0.931092	stable
IER3IP1	0.179	4.4615	9.691	0.00312113	0.0879584	-0.931171	stable
ORC3	-0.2565	3.90375	-9.67487	0.00313535	0.0879703	-0.936683	stable
PTK2B	-0.33925	0.930875	-9.67023	0.00313946	0.0879703	-0.938271	down
KIF15	-0.3895	2.47125	-9.66448	0.00314457	0.0879703	-0.94024	down
ARF4	0.2225	7.87125	9.6616	0.00314712	0.0879703	-0.941225	stable
DIPK1B	-0.3905	5.80375	-9.65953	0.00314896	0.0879703	-0.941933	down
TGFB1	-0.2385	6.26825	-9.65804	0.00315029	0.0879703	-0.942445	stable
THAP7	-0.2295	3.94275	-9.65759	0.00315069	0.0879703	-0.942599	stable
SNRK	-0.338	5.0635	-9.65445	0.00315349	0.0879703	-0.943675	down
SPTAN1	-0.4845	5.26375	-9.64896	0.00315839	0.0879957	-0.945559	down
WDFY4	-0.3325	1.41125	-9.63408	0.00317172	0.0882555	-0.950667	down
TMX4	0.288	2.8445	9.62715	0.00317795	0.0883173	-0.953047	up
CASP3	0.123	5.5815	9.6158	0.00318819	0.08843	-0.956954	stable
LOC102724479	-0.371	0.89465	-9.60549	0.00319754	0.08843	-0.960508	down
TJP2	-0.308	5.869	-9.60082	0.00320179	0.08843	-0.962119	down
CUL5	-0.1885	3.20025	-9.5977	0.00320463	0.08843	-0.963194	stable
ARHGAP24	-0.313	5.172	-9.58325	0.00321783	0.08843	-0.968185	down
POLR3A	-0.1845	3.46875	-9.58264	0.00321839	0.08843	-0.968398	stable
COG8	-0.3525	4.71825	-9.58088	0.00322	0.08843	-0.969007	down
MYNN	-0.175	2.526	-9.58058	0.00322028	0.08843	-0.969111	stable
ZXDB	-0.3435	1.81025	-9.57736	0.00322323	0.08843	-0.970223	down
PPP5C	-0.214	5.9515	-9.57282	0.0032274	0.08843	-0.971794	stable
PLXNB2	-0.2575	4.40275	-9.57225	0.00322793	0.08843	-0.971993	stable
LOC105378626	-0.18995	0.489925	-9.56983	0.00323015	0.08843	-0.972829	stable
WDHD1	-0.4815	2.51175	-9.55805	0.00324103	0.0884387	-0.976912	down
PRPF40B	-0.3395	1.59125	-9.55668	0.00324229	0.0884387	-0.977385	down
TAF2	-0.3015	3.69525	-9.55485	0.00324398	0.0884387	-0.97802	down
JUNB	0.427	5.9325	9.54984	0.00324863	0.0884387	-0.979758	up
TNFAIP6	1.3155	2.08375	9.54177	0.00325613	0.0884387	-0.982562	up
LINC02273	-0.188355	0.198497	-9.53888	0.00325882	0.0884387	-0.983565	stable
TNFRSF14	0.29	4.271	9.5333	0.00326403	0.0884387	-0.985505	up
CDK5RAP2	-0.269	3.7435	-9.53151	0.0032657	0.0884387	-0.986129	down
CHST15	-0.3725	2.57525	-9.53056	0.00326659	0.0884387	-0.98646	down
PNPT1	-0.348	5.0565	-9.51599	0.00328025	0.0884419	-0.991533	down
ADO	-0.2265	3.18525	-9.51327	0.00328281	0.0884419	-0.992481	stable
SESN2	-0.381	1.7335	-9.51298	0.00328308	0.0884419	-0.992582	down
MTBP	-0.5785	2.24675	-9.50993	0.00328595	0.0884419	-0.993645	down
BMP2	0.273	4.5545	9.50803	0.00328775	0.0884419	-0.994309	up
SLC12A4	-0.2905	3.51375	-9.50481	0.00329079	0.0884419	-0.995433	down
CEP250	-0.22	2.9895	-9.49395	0.00330106	0.0886099	-0.999223	stable
UBD	1.6735	1.269	9.48595	0.00330865	0.0886338	-1.00202	up
TYMSOS	-0.3085	1.66725	-9.48454	0.00330999	0.0886338	-1.00251	down
F11R	0.352	4.623	9.47319	0.00332082	0.0888159	-1.00649	up
STK39	-0.3225	2.33275	-9.46164	0.00333189	0.0888995	-1.01054	down
MKKS	0.3845	4.82275	9.46151	0.00333202	0.0888995	-1.01058	up
PTPRM	-0.3725	3.44725	-9.44899	0.00334406	0.0889975	-1.01498	down
LOC101929918	-0.19858	0.216845	-9.43371	0.00335885	0.0889975	-1.02035	stable
TGM2	-0.367	8.216	-9.4336	0.00335896	0.0889975	-1.02039	down
SHANK3	-0.454	5.0455	-9.42938	0.00336306	0.0889975	-1.02187	down
NOC4L	-0.2485	3.77475	-9.42607	0.00336628	0.0889975	-1.02304	stable
DAZAP2	0.158	6.676	9.42496	0.00336736	0.0889975	-1.02343	stable
IFNA1	0.1505	0.07525	9.4199	0.00337229	0.0889975	-1.02521	stable
LOC105373714	0.1505	0.07525	9.4199	0.00337229	0.0889975	-1.02521	stable
THSD1	-0.416	3.2775	-9.41317	0.00337886	0.0889975	-1.02758	down
PACSIN3	0.2595	2.94625	9.41207	0.00337994	0.0889975	-1.02797	stable
TERF2	-0.1775	3.46325	-9.4119	0.00338011	0.0889975	-1.02803	stable
SUDS3	-0.123	3.3195	-9.37289	0.0034186	0.0896712	-1.04183	stable
SCARB2	-0.176	6.34	-9.37254	0.00341894	0.0896712	-1.04195	stable
DDX58	0.204	5.4845	9.37032	0.00342115	0.0896712	-1.04274	stable
ARHGAP18	-0.5985	3.66375	-9.36921	0.00342225	0.0896712	-1.04313	down
DHRS7	0.164	5.351	9.36296	0.00342849	0.0896712	-1.04535	stable
SMAP2	-0.158	3.3125	-9.35962	0.00343182	0.0896712	-1.04654	stable
MCTP1	0.504	5.018	9.35581	0.00343562	0.0896712	-1.04789	up
HPSE	-0.251	2.911	-9.35262	0.00343882	0.0896712	-1.04903	stable
STAP2	0.4375	3.35275	9.34913	0.00344232	0.0896712	-1.05026	up
DIS3L	-0.389	3.016	-9.34172	0.00344976	0.0897144	-1.0529	down
SCD5	-0.147	3.002	-9.33938	0.00345212	0.0897144	-1.05373	stable
UBA2	-0.27	5.903	-9.33489	0.00345665	0.0897263	-1.05533	down
IL6	0.4895	6.26875	9.32037	0.00347134	0.0899345	-1.06051	up
PTPN4	-0.1462	0.868	-9.3189	0.00347283	0.0899345	-1.06103	stable
H2BC12	-0.417	3.814	-9.30373	0.00348828	0.0901773	-1.06645	down
AGAP5	-0.287	2.118	-9.30073	0.00349135	0.0901773	-1.06752	down
HSD17B8	-0.1396	0.4259	-9.29256	0.00349972	0.0901773	-1.07045	stable
TXLNA	-0.224	4.8865	-9.29022	0.00350212	0.0901773	-1.07128	stable
AP4E1	-0.183	1.905	-9.28969	0.00350267	0.0901773	-1.07147	stable
TONSL	-0.6165	2.57875	-9.27838	0.00351431	0.0902974	-1.07553	down
WDCP	-0.151	2.671	-9.2772	0.00351553	0.0902974	-1.07595	stable
PPP6R3	-0.1845	4.57325	-9.26594	0.00352717	0.09035	-1.07999	stable
CTNNBL1	0.1355	5.30975	9.26445	0.00352872	0.09035	-1.08052	stable
MARK2	-0.1575	3.36325	-9.26334	0.00352987	0.09035	-1.08092	stable
SIKE1	-0.2065	3.27225	-9.25891	0.00353448	0.0903629	-1.08252	stable
MPZ	0.2763	1.0411	9.24706	0.00354682	0.0904834	-1.08678	up
KAT2B	-0.291	1.581	-9.24456	0.00354944	0.0904834	-1.08768	down
LOC105372637	-0.124	0.3548	-9.24073	0.00355344	0.0904834	-1.08906	stable
LOC102723409	-0.10692	0.11004	-9.22724	0.00356761	0.0904834	-1.09392	stable
BPGM	0.416	4.961	9.2184	0.00357694	0.0904834	-1.09711	up
FAM209B	0.31935	0.385975	9.21722	0.00357818	0.0904834	-1.09753	up
GNAQ	-0.256	3.539	-9.21702	0.00357839	0.0904834	-1.09761	stable
LOC101928462	0.2125	1.72725	9.21494	0.00358059	0.0904834	-1.09836	stable
TENM3	-0.1616	1.0067	-9.20876	0.00358713	0.0904834	-1.10059	stable
MAP3K8	0.646	2.211	9.2016	0.00359474	0.0904834	-1.10318	up
LOC102724193	-0.4455	2.71575	-9.20077	0.00359563	0.0904834	-1.10348	down
COX15	-0.294	3.801	-9.19324	0.00360365	0.0904834	-1.10621	down
PTBP1	-0.2165	7.27875	-9.19248	0.00360447	0.0904834	-1.10649	stable
TTC5	-0.268	2.268	-9.19132	0.0036057	0.0904834	-1.1069	down
C20orf194	-0.3495	2.41475	-9.18871	0.00360849	0.0904834	-1.10785	down
NRARP	0.2285	3.45275	9.18859	0.00360862	0.0904834	-1.10789	stable
MAP2K6	-0.2262	0.3145	-9.18739	0.00360991	0.0904834	-1.10833	stable
POLR1E	-0.1995	3.68875	-9.17923	0.00361865	0.0904834	-1.11129	stable
SHB	0.131	2.8075	9.17831	0.00361964	0.0904834	-1.11162	stable
VPS37D	-0.21815	0.835775	-9.17675	0.00362131	0.0904834	-1.11219	stable
ITPRIP	-0.351	3.98	-9.16208	0.00363712	0.0907757	-1.11752	down
XPO6	-0.2955	5.38475	-9.1564	0.00364326	0.0908259	-1.11959	down
PANX2	0.3015	1.98025	9.14638	0.00365414	0.0908376	-1.12324	up
TMEM171	0.128	3.9155	9.13831	0.00366293	0.0908376	-1.12618	stable
CACHD1	-0.324	1.9935	-9.13788	0.00366339	0.0908376	-1.12633	down
LINC01948	0.11765	0.058825	9.13339	0.0036683	0.0908376	-1.12797	stable
SNHG27	0.11765	0.058825	9.13339	0.0036683	0.0908376	-1.12797	stable
SNRNP35	0.293	4.6465	9.13325	0.00366846	0.0908376	-1.12802	up
SIRT1	-0.2955	2.67975	-9.12198	0.0036808	0.091041	-1.13214	down
ADORA2A	0.491	2.2825	9.11112	0.00369275	0.0912342	-1.13611	up
GPR137B	0.181	2.6055	9.10044	0.00370456	0.0912625	-1.14002	stable
FAM171A1	-0.1865	4.36275	-9.0992	0.00370593	0.0912625	-1.14047	stable
TNFRSF9	0.51355	0.583075	9.09316	0.00371264	0.0912625	-1.14269	up
UBA3	-0.1305	5.43825	-9.0915	0.00371448	0.0912625	-1.1433	stable
EPB41L5	-0.18	1.928	-9.09139	0.0037146	0.0912625	-1.14334	stable
CYBRD1	-0.113	2.9015	-9.0755	0.00373233	0.0915078	-1.14917	stable
RIOK3	-0.28	4.7105	-9.07388	0.00373414	0.0915078	-1.14977	down
SLC9A8	-0.119	2.7125	-9.06808	0.00374065	0.0915078	-1.1519	stable
SECTM1	-0.473	3.858	-9.06611	0.00374285	0.0915078	-1.15262	down
MEX3B	0.2005	1.11075	9.0619	0.00374759	0.0915078	-1.15417	stable
CCM2L	-0.587	1.736	-9.05804	0.00375194	0.0915078	-1.1556	down
C19orf54	-0.292	2.4765	-9.05652	0.00375365	0.0915078	-1.15616	down
MICALL1	0.166	4.2595	9.04911	0.00376202	0.0916103	-1.15889	stable
TTC33	-0.2215	2.34975	-9.04426	0.00376751	0.0916428	-1.16068	stable
SAFB2	-0.2965	4.80225	-9.03647	0.00377635	0.0916602	-1.16355	down
THEMIS2	0.6605	3.86225	9.0363	0.00377654	0.0916602	-1.16361	up
G2E3	-0.123	3.2065	-9.0233	0.00379136	0.0917118	-1.16842	stable
MFSD14C	0.1095	2.50225	9.02117	0.0037938	0.0917118	-1.16921	stable
SERPINH1	-0.2995	8.29575	-9.02056	0.00379449	0.0917118	-1.16943	down
HELZ	-0.288	2.1455	-9.01984	0.00379532	0.0917118	-1.1697	down
PAFAH2	-0.1445	1.99625	-9.01596	0.00379977	0.0917188	-1.17113	stable
GTF3C4	-0.2225	2.95725	-9.01012	0.00380647	0.0917415	-1.1733	stable
LOC107986454	0.1802	0.4004	9.00562	0.00381164	0.0917415	-1.17496	stable
LOC102723663	0.1915	4.38275	9.00427	0.0038132	0.0917415	-1.17546	stable
PYGB	-0.2235	4.67075	-8.98753	0.00383255	0.0918647	-1.18168	stable
PHF10	0.206	4.6205	8.98615	0.00383414	0.0918647	-1.18219	stable
HAUS3	-0.48	1.891	-8.98148	0.00383956	0.0918647	-1.18392	down
SULT1B1	-0.6785	4.03175	-8.97964	0.00384171	0.0918647	-1.18461	down
MAPKAPK3	-0.253	3.7325	-8.97669	0.00384514	0.0918647	-1.18571	stable
CCDC85C	0.129	2.5265	8.97532	0.00384674	0.0918647	-1.18622	stable
SRP19	0.253	5.219	8.97467	0.0038475	0.0918647	-1.18646	stable
R3HDM2	-0.279	3.102	-8.96099	0.00386349	0.0920957	-1.19155	down
ZNF433	-0.38565	1.18843	-8.95878	0.00386608	0.0920957	-1.19238	down
SLC2A3	-0.503	3.5995	-8.94936	0.00387716	0.0920957	-1.19589	down
APAF1	-0.125	2.9085	-8.94865	0.00387799	0.0920957	-1.19615	stable
CBX6	-0.2735	4.51375	-8.94859	0.00387807	0.0920957	-1.19618	down
LMBRD2	-0.3624	1.1372	-8.94425	0.00388319	0.0921181	-1.1978	down
LOC145783	-0.16755	1.07648	-8.93733	0.00389136	0.0921432	-1.20038	stable
RHOQ	0.2565	3.79925	8.93628	0.00389261	0.0921432	-1.20078	stable
RIN1	-0.3895	2.32425	-8.92422	0.00390692	0.0922936	-1.20529	down
DUSP7	-0.1485	3.91825	-8.92387	0.00390734	0.0922936	-1.20542	stable
APOL3	0.8145	5.67975	8.92021	0.0039117	0.0922976	-1.20679	up
EXOSC10	-0.1885	5.91475	-8.9056	0.00392917	0.0924937	-1.21227	stable
C2CD5	-0.2285	3.41875	-8.90448	0.00393051	0.0924937	-1.21269	stable
UBE3B	-0.182	3.3915	-8.90053	0.00393525	0.0924937	-1.21417	stable
LOC107985521	-0.2139	0.10695	-8.89596	0.00394075	0.0924937	-1.21589	stable
ICOSLG	0.768	1.9595	8.89447	0.00394255	0.0924937	-1.21645	up
SAMD13	-0.4114	1.00455	-8.89102	0.00394671	0.0924937	-1.21774	down
CYP7B1	0.116035	0.0794825	8.8888	0.00394938	0.0924937	-1.21858	stable
MAPK8IP3	-0.228	4.0325	-8.88379	0.00395544	0.0924937	-1.22046	stable
PXN	-0.169	6.792	-8.87891	0.00396135	0.0924937	-1.2223	stable
TRIM6	-0.3875	1.50125	-8.8784	0.00396198	0.0924937	-1.22249	down
PCNP	-0.1235	6.12225	-8.86979	0.00397243	0.0926397	-1.22574	stable
YWHAH	-0.1195	6.46275	-8.86529	0.00397792	0.0926442	-1.22743	stable
TNS2	-0.502	2.9405	-8.86007	0.00398428	0.0926442	-1.2294	down
NKIRAS2	-0.219	4.7305	-8.85929	0.00398524	0.0926442	-1.2297	stable
EPHB4	-0.281	5.692	-8.85047	0.00399604	0.0927974	-1.23303	down
ZNF626	-0.505	1.5965	-8.84571	0.00400188	0.0928353	-1.23482	down
HERPUD1	-0.459	3.974	-8.83972	0.00400926	0.0928894	-1.23709	down
PMS2	-0.1435	3.02675	-8.83134	0.00401961	0.0928894	-1.24026	stable
CDKN1B	-0.1225	4.01025	-8.83064	0.00402047	0.0928894	-1.24053	stable
METAP1	-0.1095	4.54525	-8.83015	0.00402107	0.0928894	-1.24071	stable
PLA2G4A	0.58	6.5275	8.82162	0.00403165	0.0929913	-1.24395	up
HAGLR	-0.2735	2.80325	-8.81778	0.00403643	0.0929913	-1.2454	down
DEPP1	1.1935	5.67075	8.81379	0.00404139	0.0929913	-1.24692	up
SAMD12	-0.1841	0.4538	-8.81301	0.00404237	0.0929913	-1.24722	stable
DNAJB1	-0.2215	5.23475	-8.80574	0.00405143	0.0930005	-1.24997	stable
RPRD2	-0.4775	2.56275	-8.80302	0.00405483	0.0930005	-1.25101	down
FAM111B	-0.5665	3.14625	-8.79755	0.00406168	0.0930005	-1.25309	down
BTN2A2	0.3185	3.24775	8.79507	0.0040648	0.0930005	-1.25403	up
DNAJB5	0.1645	2.94925	8.79367	0.00406656	0.0930005	-1.25456	stable
PGF	0.301	6.9835	8.791	0.00406991	0.0930005	-1.25558	up
ZMYM3	-0.1255	3.00625	-8.7891	0.0040723	0.0930005	-1.2563	stable
NOVA1	0.3425	0.953	8.78543	0.00407692	0.0930095	-1.2577	up
MARCHF4	-0.586	2.391	-8.76427	0.00410371	0.0932148	-1.26577	down
MGLL	0.3605	4.89625	8.76332	0.00410492	0.0932148	-1.26613	up
LOC105374812	0.11389	0.106555	8.75952	0.00410976	0.0932148	-1.26759	stable
TMEM217	0.5705	2.99275	8.75745	0.0041124	0.0932148	-1.26838	up
RASSF9	-0.1536	0.4936	-8.75574	0.00411459	0.0932148	-1.26903	stable
DYNC1I2	0.1555	5.65775	8.75346	0.0041175	0.0932148	-1.26991	stable
DOCK8	-0.30555	0.784525	-8.75123	0.00412034	0.0932148	-1.27076	down
PTPRG	-0.426	1.9605	-8.75107	0.00412055	0.0932148	-1.27082	down
TMEM138	-0.3205	4.52675	-8.74822	0.0041242	0.0932148	-1.27191	down
SUV39H1	-0.3385	3.28825	-8.74508	0.00412822	0.0932148	-1.27311	down
WLS	-0.207	5.8045	-8.7399	0.00413487	0.0932694	-1.27509	stable
LOC101929823	-0.3278	0.55845	-8.7276	0.00415071	0.093531	-1.27981	down
LAMB1	-0.4835	7.11875	-8.72056	0.00415981	0.0935866	-1.28251	down
MPPE1	-0.352	3.307	-8.71913	0.00416167	0.0935866	-1.28306	down
PDGFB	0.648	6.401	8.7121	0.00417079	0.0936293	-1.28576	up
ZNF260	-0.2045	2.18625	-8.71112	0.00417207	0.0936293	-1.28614	stable
LRP5	-0.49	3.2435	-8.70476	0.00418034	0.09366	-1.28859	down
MORC2	-0.3505	3.64975	-8.6987	0.00418825	0.09366	-1.29092	down
S100PBP	-0.343	2.78	-8.69417	0.00419417	0.09366	-1.29266	down
NSUN2	-0.208	5.7135	-8.69109	0.00419822	0.09366	-1.29385	stable
BBX	-0.1985	2.50125	-8.69012	0.00419949	0.09366	-1.29422	stable
FAM227B	0.1509	0.4202	8.68748	0.00420295	0.09366	-1.29524	stable
C4orf33	-0.3495	2.59475	-8.6873	0.00420318	0.09366	-1.29531	down
VPS41	-0.2275	3.95775	-8.67881	0.00421436	0.0937405	-1.29859	stable
PRKAB2	-0.188	2.351	-8.6781	0.0042153	0.0937405	-1.29886	stable
RAVER2	-0.373	1.8905	-8.66462	0.00423312	0.0938824	-1.30407	down
GPRC5A	-0.6145	2.41025	-8.66264	0.00423575	0.0938824	-1.30484	down
PANX1	0.332	3.34	8.66084	0.00423813	0.0938824	-1.30553	up
CDR2	-0.203	4.4155	-8.65988	0.0042394	0.0938824	-1.3059	stable
EDRF1	-0.2715	2.43825	-8.65719	0.00424298	0.0938824	-1.30694	down
PYGM	-0.1751	0.52585	-8.6464	0.00425737	0.0940123	-1.31112	stable
ESYT1	-0.302	4.6965	-8.64639	0.00425739	0.0940123	-1.31113	down
NAT10	-0.2535	4.74775	-8.63157	0.00427726	0.0943565	-1.31688	stable
ADAL	-0.43095	0.809225	-8.62741	0.00428285	0.0943822	-1.31849	down
TK2	-0.1355	3.21575	-8.62434	0.00428699	0.0943822	-1.31969	stable
MXI1	0.20865	0.976125	8.61794	0.00429563	0.0944628	-1.32218	stable
CRYAB	-0.3983	0.59935	-8.6151	0.00429947	0.0944628	-1.32328	down
NRGN	-0.1955	4.16825	-8.61212	0.00430351	0.0944628	-1.32444	stable
PRR29	-0.466	4.1465	-8.60122	0.00431832	0.0946111	-1.32869	down
ZCCHC8	-0.1245	3.94625	-8.59913	0.00432118	0.0946111	-1.3295	stable
PDE2A	-0.4995	1.87025	-8.59478	0.00432711	0.0946111	-1.3312	down
MYOM3	-0.3113	0.49465	-8.59063	0.00433279	0.0946111	-1.33282	down
TMEM212	-0.379	1.277	-8.58855	0.00433563	0.0946111	-1.33363	down
MDFI	-0.3365	3.41625	-8.58338	0.00434272	0.0946111	-1.33565	down
TBC1D13	-0.1195	3.75375	-8.58251	0.00434391	0.0946111	-1.33599	stable
RRM2	-0.32	6.2335	-8.582	0.00434461	0.0946111	-1.33619	down
MTHFD1	-0.3955	5.73025	-8.57588	0.00435303	0.094686	-1.33858	down
RWDD4	-0.104	3.773	-8.57326	0.00435664	0.094686	-1.33961	stable
PRMT7	-0.2915	3.79375	-8.568	0.0043639	0.094733	-1.34166	down
IL23A	0.25645	0.432425	8.55623	0.0043802	0.094733	-1.34627	stable
LOC105370117	0.13745	0.068725	8.55616	0.00438029	0.094733	-1.3463	stable
LOC105373230	0.13745	0.068725	8.55616	0.00438029	0.094733	-1.3463	stable
LOC105377865	-0.13745	0.068725	-8.55616	0.00438029	0.094733	-1.3463	stable
GLUD1	-0.274	5.2855	-8.5395	0.0044035	0.0948068	-1.35284	down
MMP1	0.369	10.1145	8.53878	0.00440452	0.0948068	-1.35312	up
RNF34	-0.118	4.514	-8.5261	0.0044223	0.0948068	-1.35811	stable
RBMS2	-0.4705	3.80975	-8.52389	0.00442541	0.0948068	-1.35898	down
TFAP2A	0.13614	0.08243	8.5211	0.00442934	0.0948068	-1.36008	stable
STX1A	-0.477	3.572	-8.52014	0.00443069	0.0948068	-1.36046	down
MST1	-0.2995	1.58775	-8.51321	0.00444048	0.0948068	-1.36319	down
TXNIP	-0.8335	4.60725	-8.50991	0.00444514	0.0948068	-1.36449	down
LOC105379623	0.1698	0.0849	8.50934	0.00444596	0.0948068	-1.36471	stable
LOC643339	-0.1698	0.0849	-8.50934	0.00444596	0.0948068	-1.36471	stable
C5orf34	-0.244	2.105	-8.50911	0.00444629	0.0948068	-1.3648	stable
PPP1R12B	-0.421	1.3445	-8.50876	0.00444677	0.0948068	-1.36494	down
BCL2A1	1.3395	3.97825	8.50793	0.00444795	0.0948068	-1.36527	up
STARD4	-0.425	4.0535	-8.50424	0.0044532	0.0948068	-1.36673	down
ITPR1	-0.3875	1.47975	-8.50026	0.00445885	0.0948068	-1.3683	down
CSMD1	-0.23765	0.836925	-8.49965	0.00445971	0.0948068	-1.36854	stable
MBNL1	-0.234	5.8845	-8.49419	0.00446749	0.0948068	-1.37069	stable
TFPI2	0.325	8.5585	8.49273	0.00446957	0.0948068	-1.37127	up
ZNF311	-0.1712	0.3842	-8.49133	0.00447157	0.0948068	-1.37182	stable
PLEKHG4	-0.247	2.525	-8.49079	0.00447234	0.0948068	-1.37204	stable
LOC105377621	-0.3485	1.79025	-8.48959	0.00447405	0.0948068	-1.37251	down
MARK4	0.208	3.5615	8.48165	0.00448542	0.0948918	-1.37565	stable
NRP2	-0.471	4.8865	-8.48055	0.00448699	0.0948918	-1.37609	down
LCMT2	-0.1445	1.19675	-8.47777	0.00449098	0.0948918	-1.37719	stable
ZNF326	-0.3815	2.62225	-8.4744	0.00449583	0.0949034	-1.37852	down
FAXC	-0.24945	0.344925	-8.46801	0.00450503	0.0950066	-1.38106	stable
LINC02589	-0.37205	0.186025	-8.45827	0.0045191	0.0952122	-1.38492	down
SP2	-0.1915	2.93875	-8.44178	0.00454306	0.0956106	-1.39147	stable
PKP2	-0.253	1.05605	-8.4393	0.00454669	0.0956106	-1.39246	stable
EXD3	0.3725	2.45825	8.42925	0.00456139	0.095749	-1.39646	up
ZC3H12C	0.277	2.7755	8.42886	0.00456196	0.095749	-1.39662	up
LOC105371362	0.09761	0.048805	8.42379	0.00456941	0.0957728	-1.39864	stable
SPIN4	-0.3985	1.39725	-8.41993	0.00457509	0.0957728	-1.40018	down
GCH1	0.663	3.252	8.41922	0.00457613	0.0957728	-1.40046	up
VASH1	-0.3185	3.36025	-8.41544	0.00458171	0.0957986	-1.40197	down
IL12RB1	0.217495	0.172097	8.41172	0.00458719	0.0958222	-1.40345	stable
MARCHF3	0.228	4.168	8.40217	0.00460134	0.0959266	-1.40727	stable
GPR176	0.3135	4.03225	8.39958	0.00460518	0.0959266	-1.40831	up
POLG	-0.1625	4.42775	-8.39954	0.00460524	0.0959266	-1.40832	stable
TINAGL1	-0.6325	7.01275	-8.39033	0.00461894	0.0961211	-1.41201	down
GBP3	0.336	3.4015	8.37539	0.00464129	0.0962506	-1.41799	up
CYP4V2	-0.196	1.2125	-8.36945	0.00465023	0.0962506	-1.42038	stable
EBI3	0.7265	3.12475	8.36787	0.00465261	0.0962506	-1.42101	up
MANBA	-0.238	2.2385	-8.36753	0.00465312	0.0962506	-1.42115	stable
TANK	0.29	4.9255	8.35198	0.00467662	0.0962506	-1.4274	up
NUP188	-0.4405	4.38375	-8.34633	0.00468521	0.0962506	-1.42968	down
BRCA1	-0.3965	2.87475	-8.34572	0.00468613	0.0962506	-1.42992	down
CGGBP1	-0.1755	4.30875	-8.34493	0.00468733	0.0962506	-1.43024	stable
EMC8	-0.1935	4.98675	-8.34064	0.00469386	0.0962506	-1.43197	stable
ROBO3	0.2425	2.98875	8.34051	0.00469405	0.0962506	-1.43202	stable
NPR1	-0.3585	3.08075	-8.33867	0.00469686	0.0962506	-1.43276	down
CREG1	0.24	3.993	8.33701	0.00469939	0.0962506	-1.43343	stable
HEATR6	-0.276	2.3365	-8.33377	0.00470434	0.0962506	-1.43474	down
CYB5RL	-0.5755	1.90575	-8.32708	0.00471459	0.0962506	-1.43744	down
ZNF684	-0.5785	1.49075	-8.32568	0.00471673	0.0962506	-1.438	down
DAW1	-0.3365	2.09025	-8.32559	0.00471687	0.0962506	-1.43804	down
USP38	-0.336	2.534	-8.32463	0.00471834	0.0962506	-1.43843	down
ADGRE5	0.134	1.8515	8.32321	0.00472053	0.0962506	-1.439	stable
FRY	-0.575	3.1415	-8.32187	0.00472258	0.0962506	-1.43954	down
LPIN2	-0.307	3.0545	-8.32058	0.00472457	0.0962506	-1.44006	down
MDC1	-0.331	2.4795	-8.31481	0.00473345	0.0962506	-1.4424	down
LYL1	-0.4715	5.28725	-8.31273	0.00473666	0.0962506	-1.44324	down
LYPD6	0.516	2.5485	8.30966	0.00474139	0.0962506	-1.44448	up
UBR7	-0.358	4.0795	-8.30735	0.00474496	0.0962506	-1.44541	down
ARSK	-0.2945	2.46425	-8.30648	0.00474632	0.0962506	-1.44577	down
LOC102723360	1.11135	0.987625	8.30582	0.00474733	0.0962506	-1.44603	up
DDX5	0.1105	8.32525	8.29626	0.00476215	0.0962506	-1.4499	stable
C1orf226	-0.4061	0.75295	-8.29585	0.00476279	0.0962506	-1.45007	down
CDCA2	-0.399	3.3485	-8.29538	0.00476352	0.0962506	-1.45026	down
RBL1	-0.638	2.6515	-8.29455	0.00476481	0.0962506	-1.4506	down
GLYR1	-0.1565	5.44875	-8.29004	0.00477183	0.0962506	-1.45243	stable
RFT1	-0.3805	3.82975	-8.28697	0.00477663	0.0962506	-1.45367	down
ZNF503	-0.185	1.6035	-8.28448	0.00478052	0.0962506	-1.45469	stable
PTPN2	0.252	3.923	8.28411	0.00478108	0.0962506	-1.45483	stable
LIN9	-0.357	2.6685	-8.27857	0.00478976	0.0962506	-1.45709	down
BNIP3L	0.26	4.0605	8.27771	0.00479111	0.0962506	-1.45744	stable
NAGS	-0.2725	2.36725	-8.27754	0.00479137	0.0962506	-1.4575	down
ATP1A1	-0.13	7.207	-8.27728	0.00479178	0.0962506	-1.45761	stable
SLC2A9	-0.28655	0.570425	-8.2749	0.0047955	0.0962506	-1.45857	down
PLPP2	-0.548	1.413	-8.26775	0.00480674	0.0963222	-1.46148	down
KIF7	-0.233	2.3625	-8.26707	0.00480781	0.0963222	-1.46176	stable
ITGA5	-0.2995	9.18575	-8.25465	0.00482742	0.0965717	-1.46682	down
HIF3A	-0.453	1.8835	-8.25279	0.00483036	0.0965717	-1.46757	down
RIBC2	-0.8085	1.58875	-8.24882	0.00483665	0.0965717	-1.46919	down
REXO5	-0.396	2.071	-8.24578	0.00484148	0.0965717	-1.47043	down
SCML1	-0.3425	3.14125	-8.23908	0.00485214	0.0965717	-1.47317	down
TBC1D1	0.1865	4.14675	8.23858	0.00485293	0.0965717	-1.47337	stable
MYO15B	-0.23545	0.800325	-8.23769	0.00485435	0.0965717	-1.47373	stable
SLC44A2	-0.211	5.3935	-8.23709	0.00485532	0.0965717	-1.47398	stable
MFSD11	-0.2215	3.38975	-8.23399	0.00486026	0.0965829	-1.47525	stable
C6orf201	-0.23205	0.384775	-8.22961	0.00486726	0.0966344	-1.47704	stable
DHX29	-0.2395	3.74875	-8.22689	0.00487162	0.0966344	-1.47815	stable
UPF1	-0.25	4.7785	-8.2136	0.00489297	0.0969706	-1.48359	stable
ITPKA	0.15515	0.215075	8.20805	0.00490194	0.097061	-1.48586	stable
SFXN3	-0.1495	4.36375	-8.20438	0.00490787	0.0970912	-1.48737	stable
ETV5	0.141	4.1885	8.19455	0.00492381	0.0973192	-1.4914	stable
ZNF397	-0.1025	1.45475	-8.18976	0.0049316	0.0973858	-1.49337	stable
YAE1	0.281	5.551	8.17573	0.00495452	0.0977508	-1.49914	up
BMF	0.364	0.76205	8.16962	0.00496455	0.0978612	-1.50166	up
SERPINE1	0.385	11.6575	8.15589	0.00498719	0.0981471	-1.50732	up
CXCL2	0.741	7.4365	8.15395	0.00499041	0.0981471	-1.50812	up
MMS22L	-0.496	1.3715	-8.15273	0.00499242	0.0981471	-1.50862	down
MIS12	-0.2675	3.69125	-8.14722	0.00500156	0.0982392	-1.5109	down
PFKP	-0.195	7.176	-8.13773	0.00501734	0.0984614	-1.51482	stable
SLC35A4	-0.2305	4.91925	-8.13359	0.00502425	0.0985092	-1.51654	stable
COL16A1	0.2065	1.28875	8.12257	0.0050427	0.0986793	-1.5211	stable
ADGRG1	-0.1715	4.99225	-8.12193	0.00504377	0.0986793	-1.52137	stable
TMEM88	-0.534	5.4565	-8.11794	0.00505047	0.0986793	-1.52302	down
TSPAN9	-0.303	3.731	-8.11773	0.00505083	0.0986793	-1.52311	down
WDR4	-0.1635	3.60675	-8.10942	0.00506484	0.0988653	-1.52656	stable
CSF3	0.8095	7.38625	8.10641	0.00506992	0.0988769	-1.52781	up
FBXW2	-0.172	3.583	-8.10183	0.00507768	0.0989287	-1.52971	stable
SQOR	0.7535	5.80375	8.09954	0.00508155	0.0989287	-1.53066	up
TNFRSF10C	-0.3605	3.93275	-8.09416	0.0050907	0.0989668	-1.5329	down
INTS7	-0.348	3.1515	-8.08779	0.00510154	0.0989668	-1.53556	down
LOC389831	0.422	4.137	8.08592	0.00510472	0.0989668	-1.53633	up
PGLYRP1	0.10432	0.05216	8.08459	0.005107	0.0989668	-1.53689	stable
SIN3B	-0.275	4.3375	-8.08364	0.00510861	0.0989668	-1.53728	down
DDX18	-0.1345	4.96525	-8.08256	0.00511046	0.0989668	-1.53773	stable
ELP4	-0.3955	3.28125	-8.07136	0.00512965	0.0991832	-1.5424	down
ZNF91	-0.347	1.324	-8.07079	0.00513063	0.0991832	-1.54264	down
YPEL5	0.5685	4.73325	8.04918	0.00516794	0.099817	-1.55168	up
CEP68	-0.132	2.4195	-8.04491	0.00517535	0.0998724	-1.55346	stable
TTYH2	-0.30405	0.746525	-8.03916	0.00518536	0.0999782	-1.55587	down
HIGD1A	0.146	5.3985	8.02746	0.0052058	0.100284	-1.56078	stable
CEP44	-0.294	2.042	-8.01901	0.00522064	0.100483	-1.56433	down
SERPIND1	0.4405	2.72725	8.01341	0.0052305	0.100584	-1.56668	up
GRAP	0.28	4.605	7.9966	0.00526025	0.100969	-1.57376	up
GSTM4	0.4115	1.80925	7.99125	0.00526976	0.100969	-1.57601	up
EGFR	-0.1955	1.14075	-7.9874	0.00527663	0.100969	-1.57764	stable
SLC29A1	-0.343	6.756	-7.98704	0.00527727	0.100969	-1.57779	down
VRK1	-0.2235	4.77475	-7.98689	0.00527753	0.100969	-1.57785	stable
TRANK1	-0.1655	2.08075	-7.98664	0.00527797	0.100969	-1.57796	stable
ATG4A	-0.304	4.1455	-7.97817	0.00529313	0.101133	-1.58154	down
TOX	-0.389	2.52	-7.97656	0.00529602	0.101133	-1.58222	down
FAM102A	0.269	2.5555	7.97415	0.00530034	0.101133	-1.58324	up
PNMA1	0.248	4.6895	7.97121	0.00530561	0.101146	-1.58448	stable
PLEC	-0.8315	4.58925	-7.96601	0.00531498	0.101166	-1.58668	down
USP19	-0.1015	3.62925	-7.96555	0.00531581	0.101166	-1.58687	stable
PCSK1	-0.272	1.318	-7.95862	0.00532831	0.10128	-1.58981	down
APLP1	0.09615	0.787875	7.95712	0.00533101	0.10128	-1.59044	stable
GATAD2B	-0.51735	1.18702	-7.94852	0.00534661	0.101489	-1.59409	down
H2AC6	-0.571	1.716	-7.94209	0.0053583	0.101623	-1.59682	down
TXNDC11	-0.1485	4.44225	-7.93836	0.00536511	0.101665	-1.5984	stable
BCL7A	-0.186	2.356	-7.93467	0.00537184	0.101705	-1.59997	stable
BGN	-0.2215	7.50075	-7.9263	0.00538717	0.101889	-1.60353	stable
PGRMC1	-0.2835	5.80475	-7.92433	0.00539078	0.101889	-1.60437	down
AIG1	0.1035	3.65125	7.91579	0.0054065	0.101973	-1.608	stable
MTPAP	-0.122	3.7415	-7.91277	0.00541207	0.101973	-1.60929	stable
TIGAR	-0.1375	2.48925	-7.9126	0.00541237	0.101973	-1.60936	stable
RPUSD2	-0.152	3.159	-7.91185	0.00541377	0.101973	-1.60968	stable
KHK	-0.3195	1.33575	-7.90498	0.00542646	0.102125	-1.61261	down
ROR1	-0.1573	0.801	-7.9008	0.00543423	0.102184	-1.6144	stable
LAMA5	-0.704	4.2315	-7.89731	0.00544071	0.102219	-1.61589	down
SLC7A2	0.7915	6.60175	7.88999	0.00545434	0.102354	-1.61901	up
AEN	-0.254	4.8405	-7.88336	0.00546673	0.102354	-1.62185	stable
LOC107985293	-0.133905	0.177923	-7.88276	0.00546785	0.102354	-1.6221	stable
DISP3	-0.133905	0.177923	-7.88276	0.00546785	0.102354	-1.6221	stable
PRDM5	-0.5134	1.05165	-7.88101	0.00547113	0.102354	-1.62285	down
MLH1	-0.3995	4.53775	-7.87605	0.00548042	0.102409	-1.62498	down
MSH2	-0.4445	3.94925	-7.87447	0.00548339	0.102409	-1.62565	down
A4GALT	0.497	2.894	7.87038	0.00549109	0.10242	-1.62741	up
TIE1	-0.15	6.55	-7.86904	0.00549361	0.10242	-1.62798	stable
ARHGEF6	-0.143	1.1825	-7.86677	0.00549788	0.10242	-1.62895	stable
MIER2	-0.261	3.8025	-7.86163	0.00550759	0.102514	-1.63116	stable
SREBF2	-0.2735	4.55675	-7.85408	0.00552188	0.102675	-1.6344	down
C3orf33	-0.338	1.891	-7.84704	0.00553526	0.102675	-1.63743	down
DAPK1	-0.6575	3.66325	-7.84495	0.00553923	0.102675	-1.63832	down
FGFR1	-0.441	4.36	-7.84137	0.00554605	0.102675	-1.63986	down
POLA2	-0.2865	3.80675	-7.84111	0.00554656	0.102675	-1.63998	down
GTPBP2	0.2525	4.66125	7.84018	0.00554832	0.102675	-1.64037	stable
NOTCH1	-0.431	4.5915	-7.83989	0.00554888	0.102675	-1.6405	down
HERC6	-0.558	5.045	-7.83459	0.00555902	0.102777	-1.64278	down
C14orf132	-0.1746	0.5726	-7.82905	0.00556964	0.10281	-1.64517	stable
ALDH3A2	-0.2035	3.82275	-7.82877	0.00557016	0.10281	-1.64529	stable
KRBA2	0.2495	1.23925	7.823	0.00558126	0.102929	-1.64778	stable
NUP107	-0.203	4.7205	-7.81886	0.00558922	0.102989	-1.64956	stable
COL27A1	0.267	3.9355	7.80993	0.00560648	0.103024	-1.65342	up
LOC105375433	-0.1569	0.07845	-7.80886	0.00560855	0.103024	-1.65388	stable
SLC25A37	0.3925	5.18675	7.80789	0.00561043	0.103024	-1.6543	up
TYMS	-0.3515	6.66125	-7.79561	0.00563428	0.103024	-1.65961	down
LOC107987457	-0.4175	1.68025	-7.79519	0.00563511	0.103024	-1.6598	down
TP53I11	0.158	3.6085	7.79385	0.00563773	0.103024	-1.66038	stable
HELLS	-0.374	3.123	-7.79373	0.00563796	0.103024	-1.66043	down
TEP1	-0.214	2.7145	-7.79027	0.00564471	0.103024	-1.66193	stable
PLTP	0.216	5.0295	7.78952	0.00564617	0.103024	-1.66225	stable
FOXRED2	-0.4185	2.39325	-7.78766	0.0056498	0.103024	-1.66306	down
ATR	-0.3505	2.34675	-7.78578	0.00565348	0.103024	-1.66387	down
NOTCH2NLC	0.5505	1.40825	7.78539	0.00565426	0.103024	-1.66404	up
LCN2	0.6003	0.6547	7.78268	0.00565955	0.103024	-1.66521	up
C11orf96	1.033	3.5355	7.78262	0.00565967	0.103024	-1.66524	up
NOP58	-0.0965	6.25925	-7.78182	0.00566124	0.103024	-1.66559	stable
RIF1	-0.3725	2.79725	-7.77426	0.0056761	0.103201	-1.66887	down
CNDP2	0.1955	4.41075	7.77211	0.00568033	0.103201	-1.6698	stable
HERC5	-0.3	2.698	-7.75832	0.00570759	0.103516	-1.6758	down
CDC42	0.272	8.126	7.75681	0.00571058	0.103516	-1.67645	up
LOC105371050	-0.1888	0.0944	-7.75623	0.00571174	0.103516	-1.67671	stable
MBIP	-0.238	3.4245	-7.75372	0.00571673	0.103521	-1.6778	stable
ADNP	-0.288	3.8285	-7.74778	0.00572854	0.10365	-1.68039	down
NRDC	-0.1575	5.42775	-7.73724	0.0057496	0.103743	-1.68498	stable
MYBL2	-0.2115	5.55775	-7.73697	0.00575013	0.103743	-1.6851	stable
PINK1	0.2635	3.49825	7.73544	0.0057532	0.103743	-1.68577	up
FAM214A	-0.177	2.5145	-7.73429	0.0057555	0.103743	-1.68627	stable
SYNCRIP	-0.2425	6.54825	-7.73249	0.00575913	0.103743	-1.68706	stable
DDX23	-0.162	5.5315	-7.7265	0.00577116	0.103743	-1.68967	stable
SLC30A1	-0.3015	2.80075	-7.72124	0.00578176	0.103743	-1.69197	down
SLBP	-0.202	6.0115	-7.72112	0.005782	0.103743	-1.69202	stable
IDE	-0.1755	3.73775	-7.72037	0.00578351	0.103743	-1.69235	stable
SLC20A1	-0.327	6.171	-7.72008	0.0057841	0.103743	-1.69248	down
NRIR	-0.899	1.141	-7.7194	0.00578547	0.103743	-1.69278	down
TPBGL	0.10945	0.07619	7.71133	0.00580179	0.1038	-1.6963	stable
LOC105369864	0.12425	0.062125	7.7063	0.005812	0.1038	-1.69851	stable
IFNA13	-0.12425	0.062125	-7.7063	0.005812	0.1038	-1.69851	stable
LOC112268171	-0.12425	0.062125	-7.7063	0.005812	0.1038	-1.69851	stable
DHFR2	-0.239	1.1965	-7.7062	0.00581221	0.1038	-1.69855	stable
ITGA6	-0.6315	4.14225	-7.70014	0.00582455	0.103936	-1.70121	down
SLC39A13	0.2835	4.92025	7.69733	0.00583026	0.103948	-1.70244	up
LOC101927989	0.30047	0.23372	7.69283	0.00583947	0.103948	-1.70442	up
GEMIN4	-0.273	3.932	-7.69076	0.0058437	0.103948	-1.70533	down
PELP1	-0.1855	4.34825	-7.68991	0.00584543	0.103948	-1.7057	stable
JOSD1	-0.184	4.9965	-7.68827	0.00584879	0.103948	-1.70642	stable
GLB1L2	0.10165	0.882725	7.68232	0.00586101	0.103971	-1.70903	stable
QRICH2	-0.2615	1.43225	-7.68147	0.00586276	0.103971	-1.70941	stable
SH3TC2	-0.089	0.182	-7.68074	0.00586425	0.103971	-1.70973	stable
PPRC1	-0.371	4.1905	-7.67416	0.00587779	0.10399	-1.71262	down
QDPR	-0.244	4.794	-7.67286	0.0058805	0.10399	-1.7132	stable
DIP2C	-0.3035	1.29175	-7.67224	0.00588176	0.10399	-1.71346	down
C12orf4	-0.2605	3.35975	-7.67107	0.00588418	0.10399	-1.71398	stable
NFKBID	0.275	1.602	7.6648	0.00589715	0.104065	-1.71674	up
SUPT5H	-0.1955	5.38075	-7.66447	0.00589784	0.104065	-1.71689	stable
SPSB1	0.653	4.322	7.66185	0.00590328	0.104077	-1.71804	up
SAMHD1	-0.4905	6.20925	-7.65506	0.00591738	0.104235	-1.72104	down
F3	0.892	3.0125	7.65298	0.00592171	0.104235	-1.72195	up
DHX9	-0.2865	6.21975	-7.65065	0.00592656	0.104237	-1.72298	down
DCLRE1A	-0.4055	2.04525	-7.64592	0.00593645	0.104259	-1.72507	down
NSL1	-0.298	3.8495	-7.64553	0.00593727	0.104259	-1.72525	down
LOC100506071	0.16695	0.220925	7.64158	0.00594552	0.104269	-1.72699	stable
TRIOBP	-0.3035	4.62925	-7.63911	0.0059507	0.104269	-1.72808	down
LOC101928868	0.2712	0.3495	7.63502	0.00595929	0.104269	-1.72989	up
STMN1	0.2475	7.82075	7.63243	0.00596473	0.104269	-1.73104	stable
E2F1	-0.319	3.328	-7.63238	0.00596483	0.104269	-1.73106	down
NFKBIL1	0.204	1.1305	7.63173	0.0059662	0.104269	-1.73134	stable
PBX1	-0.3395	1.30725	-7.62265	0.00598536	0.104521	-1.73537	down
SMIM20	0.2745	4.34525	7.61757	0.0059961	0.104596	-1.73762	up
SLC9B1	-0.10742	0.10332	-7.61447	0.00600268	0.104596	-1.73899	stable
TUBB3	-0.44	3.9105	-7.61284	0.00600614	0.104596	-1.73972	down
LRRC57	-0.27	3.572	-7.61165	0.00600867	0.104596	-1.74024	down
SULF2	-0.2375	4.17025	-7.60914	0.00601401	0.104607	-1.74136	stable
DHRS9	-0.128	2.774	-7.6064	0.00601983	0.104625	-1.74257	stable
ADHFE1	0.23605	0.582375	7.60058	0.00603225	0.10465	-1.74516	stable
RBBP5	-0.137	2.67	-7.59869	0.0060363	0.10465	-1.746	stable
DNMT1	-0.5425	5.20875	-7.59808	0.00603759	0.10465	-1.74627	down
NCAPD2	-0.2815	4.98425	-7.59508	0.00604401	0.10465	-1.74761	down
HTR1B	-1.1505	4.22425	-7.59266	0.00604922	0.10465	-1.74869	down
REPS1	-0.2505	4.05125	-7.59173	0.0060512	0.10465	-1.7491	stable
NADK2	-0.1235	2.59625	-7.59021	0.00605447	0.10465	-1.74978	stable
BLCAP	-0.3085	5.01125	-7.58642	0.0060626	0.104708	-1.75146	down
TSPAN5	-0.5615	3.98925	-7.57702	0.00608287	0.104829	-1.75565	down
SPATA25	-0.3779	0.5331	-7.57676	0.00608342	0.104829	-1.75577	down
ENOPH1	-0.258	4.837	-7.57456	0.00608818	0.104829	-1.75675	stable
HOXB2	-0.4105	4.62475	-7.57429	0.00608877	0.104829	-1.75687	down
SLC12A8	0.10145	0.355225	7.56971	0.00609869	0.104829	-1.75891	stable
PRIMPOL	-0.32	2.638	-7.56312	0.00611298	0.104829	-1.76185	down
MGAT4B	0.391	5.895	7.56233	0.00611471	0.104829	-1.76221	up
GGA2	-0.1085	3.79525	-7.55884	0.00612231	0.104829	-1.76377	stable
DNAJC18	0.203	1.1435	7.55844	0.00612319	0.104829	-1.76395	stable
GCHFR	0.381	2.4825	7.55801	0.00612413	0.104829	-1.76414	up
KAT7	-0.188	4.095	-7.5567	0.00612697	0.104829	-1.76472	stable
GRINA	0.142	6.193	7.55427	0.00613227	0.104829	-1.76581	stable
ZNF425	-0.20185	0.321125	-7.55182	0.00613762	0.104829	-1.7669	stable
HERC1	-0.3385	3.24575	-7.5513	0.00613876	0.104829	-1.76714	down
CASKIN2	-0.2825	2.67475	-7.54576	0.00615089	0.104829	-1.76962	down
HERC3	-0.404	2.4545	-7.54572	0.00615099	0.104829	-1.76964	down
FOCAD	-0.2775	3.54375	-7.54239	0.00615828	0.104829	-1.77113	down
LIX1L	-0.1125	4.29725	-7.54193	0.0061593	0.104829	-1.77133	stable
MIR34AHG	-0.2495	2.11725	-7.54161	0.00616	0.104829	-1.77148	stable
TNS1	-0.6045	2.89175	-7.53344	0.00617799	0.104962	-1.77514	down
MYADM	-0.365	5.75	-7.53219	0.00618074	0.104962	-1.7757	down
DAPK3	0.2945	5.69875	7.53137	0.00618256	0.104962	-1.77607	up
USP39	-0.304	5.3465	-7.52768	0.00619072	0.104962	-1.77773	down
MYLIP	0.4615	2.55625	7.52137	0.00620468	0.104962	-1.78056	up
ZNF619	-0.2625	1.33575	-7.52045	0.00620672	0.104962	-1.78097	stable
INPP1	-0.212	4.3095	-7.52028	0.00620712	0.104962	-1.78105	stable
CARNMT1	-0.314	3.124	-7.51969	0.00620841	0.104962	-1.78131	down
ECD	-0.16	4.636	-7.51869	0.00621064	0.104962	-1.78176	stable
SLC15A3	-0.447	4.788	-7.51641	0.0062157	0.104967	-1.78279	down
SMYD4	-0.3985	2.45025	-7.5082	0.006234	0.105195	-1.78648	down
PIANP	0.1313	0.399	7.50216	0.0062475	0.105342	-1.7892	stable
NFYB	-0.1625	3.05375	-7.49958	0.00625328	0.105359	-1.79036	stable
RPP30	-0.254	5.228	-7.49188	0.00627058	0.105553	-1.79383	stable
HECTD2	-0.3445	2.31575	-7.49021	0.00627434	0.105553	-1.79459	down
AGAP9	-0.252	2.4565	-7.47373	0.0063116	0.106036	-1.80203	stable
PLCG1	-0.177	4.8885	-7.47325	0.0063127	0.106036	-1.80225	stable
RASSF4	0.3105	1.65025	7.4693	0.00632167	0.106106	-1.80404	up
PLXND1	-0.197	6.7995	-7.46585	0.00632951	0.106157	-1.8056	stable
DYRK1A	-0.291	3.6695	-7.45628	0.00635139	0.106412	-1.80994	down
TBCD	-0.211	4.4425	-7.45298	0.00635894	0.106412	-1.81143	stable
SH3GL1	-0.141	6.177	-7.45216	0.00636082	0.106412	-1.8118	stable
ICAM3	0.2895	2.23725	7.45075	0.00636406	0.106412	-1.81244	up
LOC101928415	-0.2236	0.3318	-7.44216	0.00638382	0.106422	-1.81634	stable
PJA1	0.232	3.253	7.44182	0.0063846	0.106422	-1.8165	stable
LRRC37A3	-0.31115	0.954675	-7.44159	0.00638513	0.106422	-1.8166	down
CBR3	0.6895	5.36025	7.43964	0.00638962	0.106422	-1.81748	up
NUP43	-0.2525	4.09825	-7.4378	0.00639388	0.106422	-1.81832	stable
CTU2	-0.323	4.1765	-7.43594	0.00639818	0.106422	-1.81917	down
CEP97	-0.336	1.375	-7.43518	0.00639993	0.106422	-1.81951	down
DDIAS	-0.1675	2.58075	-7.43047	0.00641084	0.106422	-1.82166	stable
ADAMTS6	-0.5015	3.18425	-7.43046	0.00641087	0.106422	-1.82166	down
EFTUD2	-0.125	5.5615	-7.42813	0.00641627	0.106422	-1.82272	stable
ADARB1	-0.303	2.2915	-7.42749	0.00641775	0.106422	-1.82301	down
EDDM13	-0.29145	1.12328	-7.41983	0.00643557	0.106472	-1.8265	down
LOC112267932	-0.21685	0.614025	-7.41584	0.00644487	0.106472	-1.82832	stable
ANKRD10	0.232	4.793	7.41185	0.00645419	0.106472	-1.83014	stable
ZFP3	-0.12485	0.642475	-7.4117	0.00645455	0.106472	-1.83021	stable
SQSTM1	0.465	8.253	7.41035	0.00645772	0.106472	-1.83082	up
EEF1AKNMT	-0.1625	3.93625	-7.40974	0.00645914	0.106472	-1.8311	stable
ATXN7L3	-0.1535	4.62925	-7.40755	0.00646426	0.106472	-1.8321	stable
SPRED1	-0.2605	1.75325	-7.40679	0.00646605	0.106472	-1.83245	stable
GOLM1	-0.28	6.5455	-7.39957	0.00648301	0.106472	-1.83574	down
UBE2J1	0.254	5.1635	7.39914	0.00648402	0.106472	-1.83594	stable
SHISA5	-0.2395	7.60275	-7.39833	0.00648593	0.106472	-1.83631	stable
STK38L	-0.2875	2.57725	-7.39577	0.00649197	0.106472	-1.83748	down
UHRF2	-0.2405	5.51025	-7.39395	0.00649626	0.106472	-1.83831	stable
COMMD7	0.277	5.5985	7.39367	0.00649693	0.106472	-1.83844	up
LOC107984583	-0.123235	0.152452	-7.39221	0.00650037	0.106472	-1.83911	stable
C11orf49	0.1615	4.04775	7.38616	0.00651467	0.106472	-1.84187	stable
ZC2HC1A	-0.214	1.891	-7.38614	0.00651473	0.106472	-1.84189	stable
SC5D	-0.16	2.319	-7.38561	0.00651596	0.106472	-1.84213	stable
RBCK1	-0.1755	6.16425	-7.38521	0.00651691	0.106472	-1.84231	stable
NR3C2	-0.50005	1.17898	-7.38299	0.00652219	0.106472	-1.84333	down
DTX3	0.215	3.4975	7.38297	0.00652224	0.106472	-1.84334	stable
ARF3	0.166	5.799	7.37563	0.00653968	0.106572	-1.8467	stable
TIMELESS	-0.3975	3.46125	-7.37498	0.00654123	0.106572	-1.847	down
OCIAD2	0.4	7.259	7.37269	0.00654668	0.106572	-1.84805	up
FAAP24	-0.2825	1.64925	-7.37089	0.00655098	0.106572	-1.84887	down
FAM193A	-0.1945	3.18375	-7.36638	0.00656176	0.106572	-1.85094	stable
CD274	-0.471	4.0165	-7.36503	0.00656497	0.106572	-1.85156	down
THOC3	-0.397	5.63	-7.36366	0.00656826	0.106572	-1.85219	down
PRIM2	-0.2285	3.52475	-7.36148	0.00657349	0.106572	-1.85319	stable
SLF2	-0.3625	3.17475	-7.35959	0.00657801	0.106572	-1.85406	down
HLX	0.526	3.3155	7.35808	0.00658163	0.106572	-1.85475	up
ISOC2	0.164	5.5855	7.35729	0.00658354	0.106572	-1.85512	stable
PMAIP1	-0.2225	5.42125	-7.35069	0.00659942	0.106572	-1.85815	stable
ZNF92	-0.172	2.332	-7.34702	0.00660828	0.106572	-1.85984	stable
FBXO5	-0.3865	4.11675	-7.34681	0.00660879	0.106572	-1.85994	down
GCNT1	-0.2365	1.74125	-7.34592	0.00661094	0.106572	-1.86035	stable
PDLIM1	0.24	6.7285	7.34326	0.00661737	0.106572	-1.86157	stable
C1orf115	-0.2125	3.86775	-7.34298	0.00661804	0.106572	-1.8617	stable
LOC100506178	0.2995	3.52625	7.34288	0.00661828	0.106572	-1.86175	up
LOC107984018	0.71465	0.827225	7.33904	0.00662758	0.106572	-1.86352	up
SYNJ1	-0.45	1.864	-7.33831	0.00662934	0.106572	-1.86385	down
SHISA3	-0.5185	1.84675	-7.33809	0.0066299	0.106572	-1.86395	down
IMPACT	-0.325	3.7075	-7.3319	0.00664491	0.106735	-1.8668	down
GPR4	-0.3785	4.18525	-7.32965	0.0066504	0.106745	-1.86784	down
EPC2	-0.235	2.4305	-7.3253	0.006661	0.106817	-1.86985	stable
GGH	0.3735	6.34025	7.32384	0.00666457	0.106817	-1.87053	up
MIA2	-0.1465	2.73425	-7.31797	0.00667891	0.106911	-1.87324	stable
TRIM45	-0.25985	0.977575	-7.31561	0.00668472	0.106911	-1.87433	stable
FBXO28	-0.242	3.697	-7.31551	0.00668495	0.106911	-1.87437	stable
SF3B3	-0.2855	4.79225	-7.3132	0.00669061	0.106924	-1.87544	down
PSPC1	-0.1925	4.93575	-7.30942	0.00669991	0.106995	-1.87719	stable
TMEM87B	-0.2485	3.51725	-7.30411	0.00671299	0.107051	-1.87965	stable
VPS35L	-0.149	4.3535	-7.30235	0.00671734	0.107051	-1.88046	stable
PINX1	0.3315	4.47575	7.30208	0.00671799	0.107051	-1.88059	up
FADS3	0.283	6.3655	7.29775	0.0067287	0.10709	-1.88259	up
ZNF93	-0.292	1.939	-7.29567	0.00673383	0.10709	-1.88356	down
GDPD5	-0.466	2.6	-7.28685	0.00675574	0.10709	-1.88765	down
LUC7L2	-0.3485	4.90625	-7.28474	0.00676099	0.10709	-1.88863	down
ABCC4	-0.409	2.3985	-7.28352	0.00676402	0.10709	-1.88919	down
PIR	0.3075	6.94575	7.28336	0.00676442	0.10709	-1.88927	up
KLHL4	-0.4245	1.65525	-7.28116	0.00676992	0.10709	-1.89029	down
DDX42	-0.1265	5.46825	-7.2796	0.00677381	0.10709	-1.89102	stable
KLRD1	0.56205	0.519575	7.27511	0.00678501	0.10709	-1.8931	up
WDR1	-0.1685	7.88525	-7.27272	0.00679101	0.10709	-1.89421	stable
PAIP2B	-0.10945	0.399475	-7.27255	0.00679142	0.10709	-1.89429	stable
RNF168	-0.203	2.8825	-7.27179	0.00679334	0.10709	-1.89465	stable
CDH24	-0.2445	2.80475	-7.27021	0.0067973	0.10709	-1.89538	stable
CWF19L1	-0.168	4.0385	-7.26934	0.00679948	0.10709	-1.89579	stable
GNA11	-0.1645	4.90075	-7.26674	0.00680601	0.10709	-1.897	stable
NSD1	-0.392	3.5015	-7.26198	0.00681797	0.10709	-1.89921	down
WDR3	-0.2865	3.36525	-7.26079	0.00682097	0.10709	-1.89976	down
CCNF	-0.2795	4.03075	-7.25733	0.0068297	0.10709	-1.90138	down
TMEM47	-0.3495	2.80125	-7.257	0.00683054	0.10709	-1.90153	down
PTDSS1	-0.1795	4.59475	-7.25607	0.00683287	0.10709	-1.90196	stable
CHST1	0.601	2.6435	7.25571	0.00683378	0.10709	-1.90213	up
SAMD4A	0.3985	3.66625	7.25538	0.00683462	0.10709	-1.90229	up
KPNA5	-0.134	1.824	-7.25472	0.0068363	0.10709	-1.9026	stable
HAR1B	0.08406	0.04203	7.25442	0.00683706	0.10709	-1.90274	stable
CC2D2A	-0.295	2.623	-7.24777	0.00685387	0.107161	-1.90583	down
SPG11	-0.2625	3.10025	-7.24671	0.00685657	0.107161	-1.90633	stable
MYH3	-0.26135	0.821675	-7.24496	0.00686101	0.107161	-1.90715	stable
SFMBT2	-0.1375	0.2062	-7.24386	0.00686382	0.107161	-1.90766	stable
BMP1	-0.1615	3.91175	-7.24123	0.0068705	0.107161	-1.90889	stable
NBEAL2	-0.505	4.2	-7.23882	0.00687662	0.107161	-1.91001	down
ASTN2	-0.42095	0.736575	-7.23876	0.00687679	0.107161	-1.91004	down
LOC102724250	-0.2025	4.22675	-7.23645	0.00688268	0.107161	-1.91112	stable
MIOS	-0.258	2.3965	-7.23538	0.00688541	0.107161	-1.91162	stable
ANGPTL4	-0.5345	4.12375	-7.2325	0.00689275	0.107174	-1.91297	down
CDCA7L	-0.42	4.4245	-7.23125	0.00689596	0.107174	-1.91355	down
GTF3C1	-0.359	4.2145	-7.22931	0.0069009	0.107175	-1.91446	down
ZCCHC24	-0.2675	1.42925	-7.22677	0.0069074	0.107195	-1.91565	down
RBP5	0.1179	0.216	7.22502	0.00691191	0.107195	-1.91647	stable
PTP4A2	0.1795	5.82175	7.21817	0.0069295	0.107329	-1.91968	stable
TMOD1	0.667	1.643	7.21788	0.00693024	0.107329	-1.91981	up
ALG11	-0.2745	2.73525	-7.21153	0.00694661	0.107507	-1.92279	down
LLPH	0.2165	2.84975	7.20902	0.0069531	0.107532	-1.92397	stable
XPO5	-0.243	4.212	-7.19775	0.00698231	0.107908	-1.92926	stable
CSNK1A1	-0.1975	5.75675	-7.19388	0.00699238	0.107938	-1.93108	stable
RND3	-0.1795	5.53775	-7.19323	0.00699408	0.107938	-1.93138	stable
TIPIN	-0.25	3.8875	-7.18719	0.00700984	0.108009	-1.93422	stable
TMEM8B	-0.2905	1.40775	-7.1859	0.00701322	0.108009	-1.93483	down
WDR91	-0.1205	1.58375	-7.18574	0.00701364	0.108009	-1.93491	stable
CPAMD8	0.0904	0.2593	7.18384	0.0070186	0.108009	-1.9358	stable
DENND6A	-0.2125	3.09625	-7.18208	0.00702321	0.108009	-1.93663	stable
NUDT16	-0.292	3.692	-7.17639	0.00703814	0.108164	-1.93931	down
ZNF772	-0.3175	1.22825	-7.17415	0.00704404	0.108179	-1.94037	down
TOPBP1	-0.4055	3.57275	-7.16909	0.00705736	0.108306	-1.94275	down
CCDC36	-0.2209	0.73325	-7.16727	0.00706217	0.108306	-1.94361	stable
IL32	0.6755	8.19575	7.15563	0.00709299	0.108677	-1.94911	up
LOC100507002	-0.285	1.5775	-7.15443	0.00709618	0.108677	-1.94968	down
IBTK	-0.213	2.994	-7.14873	0.00711133	0.108761	-1.95237	stable
GMFB	-0.4155	3.63325	-7.14865	0.00711156	0.108761	-1.95241	down
EHD2	-0.4125	5.77375	-7.13953	0.00713593	0.109058	-1.95673	down
DHFR	-0.303	4.3865	-7.13711	0.0071424	0.109081	-1.95788	down
PDCL	0.11	3.9195	7.13446	0.0071495	0.109113	-1.95913	stable
ZNF680	-0.4115	2.10975	-7.1291	0.00716391	0.109113	-1.96168	down
DONSON	-0.3305	4.05325	-7.12223	0.00718244	0.109113	-1.96494	down
SLC35E2B	0.1265	4.00125	7.12098	0.00718581	0.109113	-1.96553	stable
OTUD3	-0.3285	1.82425	-7.12068	0.00718662	0.109113	-1.96567	down
SYP	0.17049	0.189565	7.11778	0.00719446	0.109113	-1.96705	stable
MYOF	-0.566	5.903	-7.11573	0.00720002	0.109113	-1.96803	down
NIPSNAP3A	0.258	4.709	7.1152	0.00720144	0.109113	-1.96828	stable
LINC01474	0.1439	0.07195	7.11283	0.00720787	0.109113	-1.9694	stable
LOC105379356	0.1439	0.07195	7.11283	0.00720787	0.109113	-1.9694	stable
LOC101929633	-0.1439	0.07195	-7.11283	0.00720787	0.109113	-1.9694	stable
GOLGA8H	-0.73915	0.768075	-7.11152	0.00721144	0.109113	-1.97003	down
PSTPIP2	0.8075	2.09975	7.11143	0.00721168	0.109113	-1.97007	up
MBOAT1	-0.4235	1.70525	-7.11065	0.0072138	0.109113	-1.97044	down
KYAT3	0.3235	4.14775	7.10614	0.00722605	0.109223	-1.97259	up
KATNBL1	-0.12	3.5715	-7.09078	0.00726803	0.109782	-1.97991	stable
PARG	-0.341	2.805	-7.08899	0.00727296	0.109782	-1.98076	down
TBC1D9B	-0.2375	4.88225	-7.08678	0.00727903	0.109798	-1.98182	stable
ZZEF1	-0.449	3.419	-7.08487	0.00728429	0.109802	-1.98273	down
PGAM5	-0.2655	4.58425	-7.08084	0.00729538	0.109894	-1.98465	down
GCLM	-0.211	4.995	-7.07022	0.00732476	0.110262	-1.98973	stable
TADA2B	-0.2215	2.68325	-7.06287	0.00734517	0.110493	-1.99325	stable
MAST4	0.6205	4.05425	7.05999	0.0073532	0.110539	-1.99463	up
SPDL1	-0.1915	4.94125	-7.05623	0.00736368	0.110621	-1.99643	stable
UBE2B	0.2085	5.13625	7.05266	0.00737365	0.110695	-1.99814	stable
NBPF10	-0.3255	2.70575	-7.04972	0.00738187	0.110743	-1.99955	down
ABI2	-0.1565	3.74025	-7.04754	0.00738801	0.110759	-2.0006	stable
ZNF282	-0.293	3.8765	-7.04577	0.00739296	0.110759	-2.00145	down
ARPIN	-0.144	2.5855	-7.04218	0.00740305	0.110834	-2.00318	stable
ZMAT1	-0.199	1.2105	-7.03855	0.00741327	0.110912	-2.00492	stable
STRN4	-0.179	5.283	-7.036	0.00742044	0.110928	-2.00614	stable
MLLT10	-0.158	3.6865	-7.02763	0.00744412	0.110928	-2.01017	stable
LOC105369373	0.090835	0.0454175	7.0263	0.00744789	0.110928	-2.01081	stable
LOC105377124	0.090835	0.0454175	7.0263	0.00744789	0.110928	-2.01081	stable
LOC107984561	0.090835	0.0454175	7.0263	0.00744789	0.110928	-2.01081	stable
LINC02601	-0.090835	0.0454175	-7.0263	0.00744789	0.110928	-2.01081	stable
HSPA12B	-0.3295	3.09575	-7.02403	0.00745432	0.110928	-2.0119	down
RFC1	-0.2895	3.98325	-7.02108	0.00746271	0.110928	-2.01333	down
NUAK1	-0.39	3.0175	-7.02089	0.00746325	0.110928	-2.01342	down
NSA2	0.2355	6.23675	7.02039	0.00746467	0.110928	-2.01366	stable
XPO1	-0.358	6.142	-7.01628	0.00747636	0.110969	-2.01564	down
NPAS2	-0.3825	3.72275	-7.01588	0.00747752	0.110969	-2.01583	down
VIRMA	-0.421	3.7515	-7.01037	0.00749323	0.111128	-2.01849	down
GINS1	-0.33	3.8915	-7.00484	0.00750906	0.111241	-2.02116	down
FKBP5	-0.4015	5.11375	-7.00418	0.00751095	0.111241	-2.02148	down
BMS1	-0.143	4.953	-6.99328	0.00754232	0.11156	-2.02675	stable
LYPLAL1	0.223	4.3445	6.99025	0.00755104	0.11156	-2.02821	stable
LOC107985736	-0.11065	0.231575	-6.98905	0.00755453	0.11156	-2.0288	stable
CDC7	-0.3725	3.05525	-6.9882	0.00755697	0.11156	-2.02921	down
CZ1P	0.2395	2.73675	6.9879	0.00755784	0.11156	-2.02935	stable
LMCD1	-0.3985	2.76125	-6.98234	0.00757394	0.111715	-2.03204	down
NBAS	-0.2455	3.30425	-6.9803	0.00757988	0.111715	-2.03304	stable
ABCF1	0.128	2.9855	6.97763	0.00758763	0.111715	-2.03433	stable
ZCCHC7	0.1005	3.15925	6.9773	0.00758858	0.111715	-2.03449	stable
PLPP3	0.19	5.53	6.97137	0.00760584	0.111894	-2.03736	stable
PTPN1	-0.259	5.018	-6.96762	0.00761679	0.111981	-2.03918	stable
KAT14	-0.2735	2.15125	-6.96181	0.0076338	0.112064	-2.04201	down
CAPN7	-0.183	3.2215	-6.96038	0.00763799	0.112064	-2.0427	stable
XXYLT1	-0.116	4.3275	-6.9596	0.00764028	0.112064	-2.04308	stable
ISOC1	-0.134	4.0625	-6.95807	0.00764477	0.112064	-2.04383	stable
PABPC4L	-0.11455	0.258825	-6.957	0.00764791	0.112064	-2.04435	stable
EFNB1	0.213	4.401	6.94982	0.00766904	0.112299	-2.04784	stable
NT5DC2	0.1965	5.90425	6.94624	0.00767961	0.112379	-2.04958	stable
NECAP1	-0.1575	4.00025	-6.94298	0.00768924	0.11242	-2.05117	stable
C12orf66	-0.199	1.1205	-6.93981	0.00769865	0.11242	-2.05272	stable
NFYC	-0.164	4.249	-6.93766	0.00770502	0.11242	-2.05376	stable
MYH10	-0.4315	3.65625	-6.93681	0.00770754	0.11242	-2.05418	down
PRKAA2	-0.18525	0.987825	-6.93525	0.00771217	0.11242	-2.05494	stable
OCEL1	0.3345	2.23875	6.93484	0.00771338	0.11242	-2.05514	up
FANCD2	-0.3415	3.27575	-6.93325	0.00771813	0.11242	-2.05592	down
SF1	-0.145	6.4985	-6.92981	0.00772834	0.112447	-2.05759	stable
CCT8	-0.0945	7.72575	-6.9292	0.00773018	0.112447	-2.05789	stable
RNF40	-0.494	4.683	-6.92525	0.00774194	0.112544	-2.05982	down
PUS7L	-0.18	1.57	-6.92196	0.00775178	0.112613	-2.06143	stable
FBXO22	-0.162	4.591	-6.91987	0.00775806	0.11263	-2.06245	stable
DUSP1	-0.6545	5.31125	-6.90797	0.0077938	0.113074	-2.06827	down
RBMX	-0.1235	7.17925	-6.90526	0.00780196	0.1131	-2.0696	stable
MDN1	-0.4815	3.09825	-6.9026	0.00781	0.1131	-2.0709	down
NOTCH2NLB	0.099	1.1835	6.9	0.00781786	0.1131	-2.07218	stable
ITGBL1	-0.2342	1.10605	-6.89644	0.00782864	0.1131	-2.07392	stable
ST7L	-0.363	3.428	-6.89276	0.00783983	0.1131	-2.07573	down
RNF145	0.2935	5.28475	6.89114	0.00784475	0.1131	-2.07652	up
ABCD1	-0.232	2.2775	-6.88058	0.00787693	0.1131	-2.08171	stable
SRGAP2C	-0.2785	2.71775	-6.88003	0.00787861	0.1131	-2.08198	down
PRDM2	-0.287	2.9265	-6.87733	0.00788686	0.1131	-2.08331	down
ALG12	-0.261	3.0915	-6.876	0.00789093	0.1131	-2.08396	stable
LZTFL1	0.173	2.4455	6.87471	0.0078949	0.1131	-2.0846	stable
ANKRD50	-0.385	3.582	-6.87371	0.00789798	0.1131	-2.08509	down
LOC107984660	-0.17065	0.242225	-6.87155	0.00790458	0.1131	-2.08615	stable
SPRTN	-0.2445	2.70175	-6.86888	0.0079128	0.1131	-2.08747	stable
STARD10	0.724	3.4915	6.86848	0.00791402	0.1131	-2.08766	up
LACC1	0.474	1.87	6.8663	0.00792075	0.1131	-2.08874	up
MAP2K3	0.4765	5.20125	6.86535	0.00792365	0.1131	-2.08921	up
ZNF215	-0.128	1.275	-6.86535	0.00792366	0.1131	-2.08921	stable
TMF1	-0.224	3.157	-6.86406	0.00792763	0.1131	-2.08984	stable
LIMS2	-0.4025	3.79575	-6.86202	0.00793394	0.1131	-2.09085	down
CBX3	0.087	6.9285	6.86173	0.00793482	0.1131	-2.09099	stable
FKBP7	0.1095	3.99075	6.8609	0.00793737	0.1131	-2.0914	stable
NCAPD3	-0.449	3.593	-6.8599	0.00794049	0.1131	-2.0919	down
EPHA2	-0.3025	5.67575	-6.85781	0.00794693	0.1131	-2.09292	down
PARP1	-0.2645	5.84625	-6.85628	0.00795169	0.1131	-2.09368	down
KAT2A	-0.4725	4.23275	-6.85578	0.00795323	0.1131	-2.09393	down
CERNA1	0.11097	0.055485	6.85507	0.00795543	0.1131	-2.09428	stable
LOC107985922	0.11097	0.055485	6.85507	0.00795543	0.1131	-2.09428	stable
LOC112267894	0.11097	0.055485	6.85507	0.00795543	0.1131	-2.09428	stable
IFITM5	-0.11097	0.055485	-6.85507	0.00795543	0.1131	-2.09428	stable
LOC105371361	-0.11097	0.055485	-6.85507	0.00795543	0.1131	-2.09428	stable
HMGA1	-0.141	10.0545	-6.85162	0.00796613	0.1131	-2.09598	stable
POLI	-0.304	2.0195	-6.85129	0.00796715	0.1131	-2.09614	down
TMEM39A	-0.2765	3.51975	-6.8486	0.0079755	0.1131	-2.09747	down
LRRC1	-0.3375	2.45425	-6.84598	0.00798365	0.1131	-2.09877	down
FANCB	-0.365	1.402	-6.8447	0.00798763	0.1131	-2.0994	down
NFKBIB	0.385	4.1325	6.84293	0.00799313	0.1131	-2.10027	up
LINC01006	-0.15945	0.780125	-6.84269	0.00799389	0.1131	-2.10039	stable
L3MBTL4	0.28525	0.526125	6.84208	0.00799581	0.1131	-2.10069	up
ARMC6	-0.1815	4.66575	-6.839	0.00800541	0.1131	-2.10222	stable
TMC7	-0.26	1.486	-6.83778	0.00800922	0.1131	-2.10282	stable
PCCB	-0.1005	5.12425	-6.83718	0.0080111	0.1131	-2.10312	stable
TRIM34	-0.223	2.881	-6.83227	0.00802646	0.113244	-2.10555	stable
ZC3H18	-0.22	4.6455	-6.82811	0.00803953	0.113255	-2.10761	stable
LOC105370473	0.7638	0.3819	6.82779	0.00804053	0.113255	-2.10776	up
NEDD4L	0.2855	2.41625	6.82562	0.00804734	0.113255	-2.10884	up
PELI1	-0.123	3.816	-6.82218	0.00805818	0.113255	-2.11055	stable
CHIC1	-0.0925	1.66725	-6.82205	0.00805858	0.113255	-2.11061	stable
FBLN5	-0.2415	2.83725	-6.82131	0.00806092	0.113255	-2.11098	stable
GOPC	-0.294	3.2405	-6.81961	0.00806628	0.113255	-2.11182	down
SMARCC2	-0.1815	4.14475	-6.81824	0.00807062	0.113255	-2.1125	stable
RSPO3	0.282	3.1825	6.81733	0.00807347	0.113255	-2.11295	up
UBE2O	-0.193	3.263	-6.81566	0.00807877	0.113257	-2.11378	stable
MBNL2	-0.304	3.91	-6.81361	0.00808526	0.113276	-2.1148	down
TMEM38B	-0.477	3.052	-6.81146	0.00809205	0.113299	-2.11586	down
PBDC1	0.348	5.7565	6.80767	0.00810407	0.113383	-2.11775	up
HYAL3	0.147	2.3105	6.80633	0.00810834	0.113383	-2.11841	stable
TNS3	0.46	2.9065	6.80209	0.00812182	0.113387	-2.12052	up
CALCRL	-0.2265	6.06375	-6.80205	0.00812196	0.113387	-2.12054	stable
PPIP5K1	-0.181	2.1695	-6.80031	0.00812749	0.113387	-2.1214	stable
SPTSSA	-0.17125	0.475025	-6.79893	0.00813189	0.113387	-2.12209	stable
RAP1GAP2	0.08475	0.352675	6.79561	0.00814249	0.113387	-2.12374	stable
FAM185A	-0.254	1.663	-6.79537	0.00814328	0.113387	-2.12387	stable
ARHGEF9	-0.422	1.588	-6.79494	0.00814464	0.113387	-2.12408	down
SNAI1	0.454	4.191	6.79061	0.00815849	0.11348	-2.12623	up
MAT2B	-0.0945	6.10525	-6.78701	0.00817006	0.11348	-2.12803	stable
ACTR8	-0.139	3.16	-6.78605	0.00817312	0.11348	-2.12851	stable
ZNF135	-0.13545	0.412475	-6.78529	0.00817557	0.11348	-2.12889	stable
MCC	-0.346	2.183	-6.78483	0.00817704	0.11348	-2.12911	down
SLC25A24	-0.341	2.289	-6.78125	0.00818856	0.113543	-2.1309	down
PTMS	0.2425	7.26425	6.7802	0.00819193	0.113543	-2.13142	stable
RAP1B	0.154	7.2295	6.7734	0.0082139	0.113712	-2.13482	stable
ANK3	-0.17005	0.347875	-6.77322	0.00821446	0.113712	-2.13491	stable
GSTT2	0.226	0.113	6.77011	0.00822453	0.11378	-2.13646	stable
PLXNB3	-0.371	2.2425	-6.76132	0.00825308	0.114104	-2.14086	down
BIRC2	0.2265	5.24225	6.75855	0.0082621	0.114157	-2.14224	stable
PLEKHA7	-0.257	0.94815	-6.75359	0.00827828	0.114288	-2.14472	stable
ATRN	-0.162	3.4685	-6.75216	0.00828295	0.114288	-2.14544	stable
CLASRP	-0.2085	4.22975	-6.74983	0.00829058	0.114288	-2.14661	stable
TRUB1	-0.375	3.009	-6.74929	0.00829234	0.114288	-2.14688	down
POLQ	-0.4335	2.15275	-6.7461	0.0083028	0.114315	-2.14848	down
EPN2	-0.144	3.818	-6.74553	0.00830468	0.114315	-2.14877	stable
C1orf174	-0.1335	4.37375	-6.7351	0.008339	0.114716	-2.154	stable
SULT1A3	0.4265	4.27075	6.72639	0.0083678	0.114932	-2.15837	up
TSR1	-0.1995	4.93975	-6.72623	0.00836834	0.114932	-2.15846	stable
LOC100133331	-0.2035	2.35725	-6.72562	0.00837035	0.114932	-2.15876	stable
ANKRD9	-0.1985	2.70075	-6.72267	0.00838014	0.114938	-2.16025	stable
P4HA2	0.271	3.839	6.72234	0.00838123	0.114938	-2.16041	up
CTSS	0.395	4.6175	6.71549	0.00840403	0.115167	-2.16386	up
RICTOR	-0.2565	2.91225	-6.71381	0.00840964	0.115167	-2.16471	stable
GDF3	-0.32385	0.922175	-6.71263	0.00841357	0.115167	-2.1653	down
CAB39	0.296	5.49	6.70706	0.0084322	0.115325	-2.16811	up
PDE7B	0.404	2.816	6.70405	0.0084423	0.115325	-2.16963	up
HMGCR	-0.2495	3.81675	-6.70381	0.0084431	0.115325	-2.16975	stable
FBN2	-0.414	2.363	-6.70293	0.00844605	0.115325	-2.17019	down
CRTAC1	0.6365	2.07125	6.69666	0.00846713	0.115419	-2.17336	up
ESYT2	-0.2815	3.89875	-6.69583	0.00846992	0.115419	-2.17377	down
HSD17B12	-0.149	5.82	-6.69402	0.00847602	0.115419	-2.17469	stable
VHL	0.1295	4.85725	6.69378	0.00847682	0.115419	-2.17481	stable
DYNC2LI1	-0.273	3.1835	-6.6921	0.00848252	0.115419	-2.17566	down
STAT4	0.21545	0.771875	6.69055	0.00848773	0.115419	-2.17644	stable
MLLT6	0.323	3.146	6.69	0.00848961	0.115419	-2.17672	up
CYCS	0.227	7.908	6.68614	0.00850267	0.115452	-2.17867	stable
VPS50	-0.397	3.279	-6.68513	0.00850607	0.115452	-2.17918	down
SCML2	-0.2108	1.10865	-6.68462	0.0085078	0.115452	-2.17944	stable
ZNF100	-0.1225	0.77055	-6.68279	0.00851402	0.115466	-2.18037	stable
SNTB2	-0.388	3.709	-6.67994	0.00852369	0.115489	-2.18181	down
SERBP1	-0.184	6.4595	-6.67919	0.00852623	0.115489	-2.18219	stable
KIF13B	-0.3115	2.72325	-6.67626	0.00853621	0.115553	-2.18367	down
CHFR	-0.207	4.1235	-6.6744	0.00854252	0.115568	-2.18461	stable
SPATA5	-0.3565	1.52575	-6.67125	0.00855328	0.115618	-2.18621	down
KPNA6	-0.1465	4.04925	-6.67024	0.00855672	0.115618	-2.18672	stable
CLSPN	-0.5065	2.89475	-6.66785	0.00856488	0.115657	-2.18793	down
DOHH	-0.365	3.8065	-6.66625	0.00857037	0.115661	-2.18875	down
SNAP91	-0.086275	0.120362	-6.66193	0.00858517	0.115755	-2.19094	stable
C3orf20	-0.10495	0.385825	-6.66115	0.00858786	0.115755	-2.19133	stable
RTRAF	0.26425	0.805125	6.65941	0.00859384	0.115765	-2.19222	up
WDR37	-0.18	3.0065	-6.65435	0.00861123	0.115889	-2.19479	stable
CXCL11	0.1445	6.46425	6.65366	0.00861361	0.115889	-2.19514	stable
SEC16A	-0.302	4.109	-6.64679	0.00863732	0.116079	-2.19863	down
EFCAB2	-0.2145	2.31175	-6.64653	0.00863824	0.116079	-2.19877	stable
HHIP	-0.231	7.613	-6.64097	0.00865751	0.116267	-2.2016	stable
GYPC	0.3775	3.15375	6.63851	0.00866605	0.116311	-2.20285	up
FLNA	-0.526	7.08	-6.63692	0.00867155	0.116314	-2.20365	down
MRPS30	-0.3405	4.99075	-6.63217	0.00868808	0.116442	-2.20608	down
LOC100287036	-0.5417	0.99115	-6.63027	0.00869473	0.116442	-2.20705	down
LOC100289561	-0.3655	2.42175	-6.62865	0.00870037	0.116442	-2.20787	down
LOC102724329	-0.23015	0.290875	-6.62812	0.00870222	0.116442	-2.20814	stable
C3orf67	-0.5779	1.146	-6.62591	0.00870997	0.116475	-2.20927	down
DDX60L	-0.3085	5.02525	-6.62395	0.00871681	0.116496	-2.21027	down
LOC101927060	-0.3085	1.87025	-6.61522	0.00874744	0.116772	-2.21473	down
FEN1	-0.3045	5.51975	-6.61381	0.00875242	0.116772	-2.21545	down
TPM3	-0.1205	8.10375	-6.61289	0.00875564	0.116772	-2.21592	stable
EPS8L1	0.377	1.8085	6.60653	0.00877808	0.116772	-2.21917	up
TRIM21	0.2705	5.02625	6.60494	0.00878373	0.116772	-2.21999	up
LOC105378085	0.18145	0.201725	6.60283	0.00879118	0.116772	-2.22107	stable
C12orf76	-0.1885	2.15775	-6.60172	0.00879514	0.116772	-2.22164	stable
LOC107986075	0.092685	0.123567	6.60136	0.0087964	0.116772	-2.22182	stable
MAPRE2	-0.178	4.8535	-6.59981	0.00880188	0.116772	-2.22261	stable
PSMC3IP	-0.3885	4.01225	-6.59731	0.00881077	0.116772	-2.2239	down
PITPNA	0.088	5.104	6.597	0.00881186	0.116772	-2.22405	stable
CEP126	-0.4241	1.15515	-6.59685	0.00881242	0.116772	-2.22413	down
UBR4	-0.376	4.733	-6.59554	0.00881706	0.116772	-2.2248	down
TP53TG1	-0.2865	3.33275	-6.59409	0.00882221	0.116772	-2.22554	down
NID2	0.5015	3.44425	6.59345	0.0088245	0.116772	-2.22587	up
LDLR	-0.514	3.8535	-6.5929	0.00882644	0.116772	-2.22615	down
EHMT2	-0.3515	1.97675	-6.59258	0.0088276	0.116772	-2.22632	down
RAD1	-0.162	2.7005	-6.59023	0.00883598	0.116804	-2.22753	stable
FLJ32255	-0.4395	3.06025	-6.5868	0.00884821	0.116804	-2.22929	down
MCM10	-0.5795	2.84425	-6.58526	0.00885372	0.116804	-2.23008	down
TRIM16	0.5575	4.63425	6.58305	0.0088616	0.116804	-2.23121	up
LMNA	-0.3885	7.97675	-6.58305	0.00886161	0.116804	-2.23121	down
C11orf52	-0.21615	0.417975	-6.58159	0.00886685	0.116804	-2.23196	stable
RARG	-0.2955	2.11825	-6.58151	0.00886713	0.116804	-2.232	down
FBXO36	-0.16645	0.861425	-6.57844	0.00887813	0.116879	-2.23358	stable
UNC5C	-0.13705	0.212425	-6.57376	0.00889494	0.116938	-2.23598	stable
TNKS1BP1	0.321	4.6465	6.57182	0.00890194	0.116938	-2.23698	up
BCAM	-0.1075	3.42725	-6.57142	0.00890339	0.116938	-2.23719	stable
RNF6	-0.291	4.248	-6.57026	0.00890755	0.116938	-2.23778	down
SYCE1L	0.2385	2.02775	6.56983	0.00890911	0.116938	-2.23801	stable
PRKD1	-0.3355	1.54275	-6.56697	0.00891943	0.117004	-2.23948	down
MX1	-0.4845	7.66075	-6.56239	0.008936	0.117084	-2.24184	down
PFKM	-0.1395	5.10725	-6.55925	0.00894738	0.117084	-2.24346	stable
TOP3A	-0.366	2.6055	-6.55847	0.00895018	0.117084	-2.24385	down
PI4K2A	-0.146	3.933	-6.55687	0.00895599	0.117084	-2.24468	stable
LOX	0.388	3.284	6.55591	0.00895949	0.117084	-2.24518	up
GHET1	-0.1347	0.23715	-6.55502	0.00896273	0.117084	-2.24564	stable
LOC105377623	-0.1347	0.23715	-6.55502	0.00896273	0.117084	-2.24564	stable
MASP2	-0.222	1.6645	-6.55108	0.00897705	0.117181	-2.24767	stable
NEIL3	-0.394	2.7005	-6.55006	0.00898077	0.117181	-2.24819	down
FMO5	-0.18125	0.474675	-6.54567	0.00899679	0.11732	-2.25046	stable
TNFRSF1A	-0.196	6.486	-6.54266	0.00900779	0.117394	-2.25201	stable
IFIT1	-0.169	5.391	-6.53538	0.00903448	0.117523	-2.25578	stable
RASA3	-0.2685	3.98475	-6.53521	0.0090351	0.117523	-2.25586	down
LOC107986583	-0.5792	0.73685	-6.53432	0.00903838	0.117523	-2.25633	down
ALAS1	0.2455	5.70175	6.53415	0.00903901	0.117523	-2.25641	stable
PER1	-0.248	2.8425	-6.53109	0.00905027	0.117556	-2.258	stable
FAM186B	0.2524	0.59585	6.52873	0.00905894	0.117556	-2.25922	stable
PIGK	-0.0945	3.14575	-6.52705	0.00906516	0.117556	-2.26009	stable
CHRFAM7A	-0.2229	0.7245	-6.52704	0.00906517	0.117556	-2.26009	stable
TARDBP	-0.2325	5.69525	-6.52623	0.0090682	0.117556	-2.26051	stable
RILPL2	0.378	3.5925	6.52059	0.00908904	0.117723	-2.26344	up
SGMS2	-0.3705	3.06275	-6.51902	0.00909486	0.117723	-2.26425	down
HSPA4L	-0.439	1.8855	-6.5184	0.00909714	0.117723	-2.26457	down
CDC45	-0.492	4.524	-6.51436	0.00911216	0.117732	-2.26667	down
RASGEF1B	0.17745	0.505525	6.51095	0.00912483	0.117732	-2.26843	stable
CLCN4	-0.341	1.655	-6.5104	0.00912688	0.117732	-2.26872	down
TCF12	-0.461	3.8905	-6.50998	0.00912844	0.117732	-2.26894	down
C1orf198	-0.1405	3.02425	-6.50912	0.00913165	0.117732	-2.26939	stable
GRAMD2A	-0.112355	0.126498	-6.50487	0.00914752	0.117732	-2.27159	stable
C12orf43	-0.208	3.891	-6.50406	0.00915052	0.117732	-2.27201	stable
MSANTD3	0.327	5.917	6.50284	0.00915508	0.117732	-2.27265	up
CTCF	-0.2105	4.19525	-6.5025	0.00915636	0.117732	-2.27282	stable
MTREX	-0.2325	4.79225	-6.49879	0.00917025	0.117732	-2.27475	stable
ARHGEF12	-0.2315	4.77425	-6.49816	0.00917262	0.117732	-2.27508	stable
MINK1	-0.1635	4.13725	-6.49628	0.00917967	0.117732	-2.27606	stable
MKLN1	-0.319	2.9265	-6.49588	0.00918116	0.117732	-2.27626	down
C12orf75	-0.225	4.93	-6.49543	0.00918284	0.117732	-2.2765	stable
ITFG2	-0.248	3.29	-6.49491	0.00918481	0.117732	-2.27677	stable
LRP8	-0.458	3.0675	-6.49292	0.00919227	0.117732	-2.2778	down
TRAF1	0.7945	3.63525	6.49177	0.00919661	0.117732	-2.2784	up
STARD7	0.0805	5.80075	6.49157	0.00919735	0.117732	-2.27851	stable
NPRL3	-0.144	3.678	-6.49053	0.00920129	0.117732	-2.27905	stable
NVL	-0.312	4.158	-6.48963	0.00920468	0.117732	-2.27952	down
LOC441242	-0.2895	2.24375	-6.48716	0.00921398	0.117783	-2.28081	down
CEP192	-0.4345	2.74125	-6.48274	0.00923066	0.117862	-2.28311	down
UTP23	-0.2095	3.07875	-6.48269	0.00923085	0.117862	-2.28313	stable
TLCD3A	-0.1255	4.44025	-6.48083	0.00923788	0.117883	-2.2841	stable
MMS19	-0.1445	4.76825	-6.47899	0.00924485	0.117904	-2.28506	stable
SHOC2	-0.2255	3.78125	-6.47567	0.00925746	0.117996	-2.2868	stable
BICRA	-0.329	2.402	-6.46976	0.00927993	0.118162	-2.28988	down
POLR1A	-0.382	3.5445	-6.46942	0.0092812	0.118162	-2.29006	down
LOC101926907	0.08205	0.191625	6.45951	0.00931907	0.118487	-2.29524	stable
DEXI	0.2375	4.27375	6.45862	0.00932247	0.118487	-2.2957	stable
PLOD3	-0.219	5.702	-6.45853	0.00932281	0.118487	-2.29575	stable
SP110	-0.1255	4.47225	-6.45623	0.00933164	0.118531	-2.29696	stable
GKAP1	0.2385	1.59875	6.45006	0.00935536	0.118763	-2.30019	stable
SLC38A10	-0.286	5.0365	-6.44796	0.00936341	0.118797	-2.30128	down
IFITM1	-0.7755	10.4938	-6.44367	0.00937998	0.118939	-2.30353	down
NSD2	-0.304	4.96	-6.43998	0.00939426	0.119015	-2.30547	down
CEP120	-0.3525	2.53375	-6.43776	0.00940283	0.119015	-2.30663	down
ACBD7	0.18805	0.649825	6.43566	0.009411	0.119015	-2.30774	stable
ITGB8	0.22	1.463	6.43515	0.00941298	0.119015	-2.308	stable
SEMA4C	-0.101	2.7755	-6.43081	0.00942984	0.119015	-2.31028	stable
GINS3	-0.3275	4.48625	-6.42981	0.00943373	0.119015	-2.31081	down
TCTA	-0.202	3.688	-6.42764	0.00944216	0.119015	-2.31195	stable
CNTD2	-0.152095	0.125527	-6.42744	0.00944296	0.119015	-2.31205	stable
FARSA	-0.1995	6.37275	-6.4272	0.00944389	0.119015	-2.31218	stable
TMEM181	-0.2375	4.05375	-6.42469	0.00945367	0.119015	-2.3135	stable
L3MBTL3	-0.316	4.444	-6.42241	0.00946259	0.119015	-2.3147	down
PPP4R3A	-0.257	4.3845	-6.42119	0.00946735	0.119015	-2.31534	stable
MAP1LC3A	0.4515	3.93725	6.42032	0.00947076	0.119015	-2.3158	up
PVR	-0.2735	5.56275	-6.41776	0.00948081	0.119015	-2.31715	down
GLUD2	-0.132955	0.116087	-6.41714	0.00948321	0.119015	-2.31747	stable
ZNF280D	-0.3055	2.95275	-6.41608	0.00948737	0.119015	-2.31803	down
SHROOM2	0.179	2.4295	6.41501	0.00949155	0.119015	-2.31859	stable
TSPYL4	-0.3825	3.43175	-6.41062	0.00950884	0.119015	-2.32091	down
LOC100126784	0.666	3.231	6.41029	0.00951012	0.119015	-2.32108	up
MADCAM1	0.19259	0.117615	6.40954	0.00951307	0.119015	-2.32147	stable
MTCL1	-0.5325	3.23475	-6.40862	0.00951671	0.119015	-2.32196	down
FLOT1	-0.5765	4.41775	-6.40821	0.00951831	0.119015	-2.32218	down
CDC42EP2	-0.159	5.265	-6.40774	0.00952018	0.119015	-2.32242	stable
LARS2	-0.294	3.252	-6.4077	0.00952033	0.119015	-2.32245	down
NCLN	-0.2785	5.43825	-6.40753	0.00952097	0.119015	-2.32253	down
RNASEK	0.3875	8.48725	6.40175	0.00954379	0.119232	-2.32558	up
JADE1	-0.4105	3.55575	-6.3965	0.00956459	0.119372	-2.32835	down
TCAP	-0.17995	0.749775	-6.39602	0.0095665	0.119372	-2.32861	stable
RRAS2	-0.176	4.6855	-6.39483	0.00957123	0.119372	-2.32924	stable
DUS3L	-0.2355	3.78375	-6.3924	0.00958088	0.119401	-2.33052	stable
TXNDC5	-0.1685	8.98275	-6.39152	0.00958435	0.119401	-2.33098	stable
SPPL3	0.123	3.746	6.38688	0.00960282	0.119563	-2.33343	stable
LOC105369370	0.19615	0.280425	6.38358	0.00961601	0.119571	-2.33518	stable
ZNF219	0.119	2.1805	6.38263	0.00961979	0.119571	-2.33568	stable
TPM1	0.14	7.561	6.38021	0.00962946	0.119571	-2.33696	stable
LOC105378516	-0.5985	0.96165	-6.37961	0.00963187	0.119571	-2.33728	down
TTC26	-0.1825	2.25775	-6.3776	0.00963994	0.119571	-2.33835	stable
ATL2	-0.089	3.793	-6.37729	0.00964116	0.119571	-2.33851	stable
REL	-0.2075	2.18725	-6.37724	0.00964139	0.119571	-2.33854	stable
SPNS2	-0.4685	3.57175	-6.37251	0.00966034	0.119652	-2.34104	down
LOC101927021	-0.235	1.827	-6.37169	0.00966366	0.119652	-2.34148	stable
CTDSPL	-0.4355	2.81675	-6.36757	0.00968021	0.119652	-2.34366	down
ABHD10	-0.322	4.211	-6.36701	0.00968248	0.119652	-2.34396	down
SPRY4	-0.18	2.835	-6.36653	0.00968443	0.119652	-2.34422	stable
TUBE1	-0.172	2.8505	-6.36483	0.00969127	0.119652	-2.34511	stable
DTNB	-0.262	2.064	-6.36386	0.00969519	0.119652	-2.34563	stable
C2CD3	-0.364	2.8675	-6.3637	0.00969584	0.119652	-2.34572	down
RFWD3	-0.4195	3.89875	-6.36323	0.00969773	0.119652	-2.34596	down
SEPTIN2	-0.1075	7.49875	-6.36211	0.00970227	0.119652	-2.34656	stable
PTGS1	-0.2755	5.06325	-6.3566	0.00972455	0.119798	-2.34948	down
SMG5	-0.327	5.2785	-6.3565	0.00972496	0.119798	-2.34954	down
TSPYL5	-0.272	2.8305	-6.35351	0.00973711	0.119822	-2.35113	down
TMEM123	-0.3335	6.76725	-6.35334	0.0097378	0.119822	-2.35122	down
NECTIN3	-0.369	2.651	-6.34913	0.00975493	0.119966	-2.35346	down
TRAF3IP1	-0.163	2.485	-6.34424	0.00977484	0.120082	-2.35606	stable
TEPP	0.2637	0.45305	6.34303	0.00977978	0.120082	-2.3567	up
C2orf88	0.0811	0.21045	6.34073	0.00978919	0.120082	-2.35793	stable
CASP7	0.3005	5.07475	6.34017	0.00979149	0.120082	-2.35823	up
RXRB	-0.1539	0.2847	-6.34014	0.00979161	0.120082	-2.35824	stable
SMTN	-0.1585	5.60575	-6.33713	0.00980393	0.120121	-2.35984	stable
FOLH1	-0.17175	0.816975	-6.33641	0.00980689	0.120121	-2.36023	stable
PODXL2	-0.2305	1.75425	-6.33399	0.0098168	0.120121	-2.36152	stable
PABPC4	-0.0835	6.25475	-6.33334	0.00981946	0.120121	-2.36186	stable
SP6	0.28175	0.749675	6.33271	0.00982206	0.120121	-2.3622	up
STXBP4	-0.339	1.7315	-6.32812	0.00984094	0.120285	-2.36465	down
LOC105377310	0.1417	0.22775	6.32619	0.0098489	0.120316	-2.36568	stable
AKAP7	-0.0745	1.67425	-6.32486	0.00985439	0.120316	-2.36639	stable
EDN1	0.387	7.9955	6.323	0.00986208	0.120344	-2.36738	up
CTSB	0.175	7.6855	6.31831	0.00988147	0.120513	-2.36988	stable
EED	-0.1355	4.12775	-6.31151	0.00990969	0.120791	-2.37352	stable
ZNF354B	-0.0935	2.23275	-6.30891	0.00992051	0.120856	-2.37491	stable
UNC13D	-0.16705	0.857425	-6.30137	0.00995199	0.121108	-2.37895	stable
MTRR	-0.3645	3.93975	-6.30132	0.0099522	0.121108	-2.37898	down
AGA	-0.105	3.066	-6.29964	0.00995922	0.121127	-2.37988	stable
SHC2	0.431	1.99	6.29492	0.009979	0.1213	-2.38241	up
RAD51	-0.2005	3.56375	-6.29105	0.00999527	0.121392	-2.38448	stable
ICMT	-0.3015	5.12075	-6.2905	0.00999758	0.121392	-2.38478	down
DDX11	-0.33	3.7115	-6.28564	0.010018	0.121488	-2.38738	down
ERH	-0.56635	0.452975	-6.28533	0.0100194	0.121488	-2.38755	down
SNX1	0.118	4.822	6.28386	0.0100255	0.121488	-2.38834	stable
SIRPB2	0.543	1.7275	6.28339	0.0100275	0.121488	-2.38859	up
LAMC2	0.553	5.8695	6.27521	0.0100622	0.121792	-2.39299	up
ST6GALNAC3	-0.4105	3.16325	-6.27339	0.0100699	0.121792	-2.39397	down
RBPMS2	0.186	1.5365	6.27298	0.0100716	0.121792	-2.39419	stable
CRACD	-0.3165	1.31425	-6.27122	0.0100791	0.121792	-2.39514	down
UTP20	-0.4605	3.07275	-6.27034	0.0100829	0.121792	-2.39561	down
EPHA4	-0.303	1.5765	-6.26854	0.0100905	0.121792	-2.39658	down
FLT4	-0.34	3.184	-6.26831	0.0100915	0.121792	-2.3967	down
SOX17	0.4355	5.26075	6.26486	0.0101062	0.121792	-2.39856	up
HCFC1	-0.417	3.9585	-6.26485	0.0101063	0.121792	-2.39857	down
ITPRIPL1	-0.265	1.7095	-6.26446	0.0101079	0.121792	-2.39877	down
NOLC1	-0.2655	5.85175	-6.26096	0.0101229	0.121906	-2.40066	down
LRRC14	-0.2725	3.15225	-6.25883	0.010132	0.12195	-2.40181	down
KRR1	-0.189	2.8065	-6.25435	0.0101512	0.122114	-2.40423	stable
LOC105372314	0.10295	0.253025	6.25249	0.0101592	0.122143	-2.40523	stable
C1orf21	-0.2665	1.27725	-6.2498	0.0101708	0.122193	-2.40668	down
LOC100130548	-0.207215	0.153087	-6.24895	0.0101744	0.122193	-2.40714	stable
MED24	-0.196	4.6785	-6.24465	0.010193	0.122278	-2.40946	stable
CNOT6	-0.2585	3.32025	-6.24302	0.0102	0.122278	-2.41034	stable
ANKRD24	-0.12275	0.231275	-6.24283	0.0102009	0.122278	-2.41045	stable
IFI6	-0.515	11.1175	-6.24062	0.0102104	0.122278	-2.41164	down
CASTOR3	0.2655	1.75475	6.23988	0.0102136	0.122278	-2.41204	up
GIPC3	-0.1593	0.70255	-6.23789	0.0102222	0.122278	-2.41312	stable
TCERG1	-0.2035	4.89325	-6.23745	0.0102241	0.122278	-2.41336	stable
ZFP41	-0.4385	1.74425	-6.23681	0.0102269	0.122278	-2.4137	down
RPAP1	-0.207	3.3715	-6.23509	0.0102344	0.122278	-2.41464	stable
ABCA3	-0.204	3.2875	-6.23342	0.0102416	0.122278	-2.41554	stable
HNRNPU	-0.0815	6.79275	-6.23321	0.0102426	0.122278	-2.41565	stable
LIPT2	-0.13375	0.311625	-6.22989	0.010257	0.122366	-2.41745	stable
FAS	-0.249	2.2745	-6.22827	0.010264	0.122366	-2.41832	stable
ZMPSTE24	-0.1105	4.78525	-6.22737	0.010268	0.122366	-2.41881	stable
TTLL12	-0.3385	4.65075	-6.22534	0.0102768	0.122366	-2.41991	down
HADH	-0.2795	4.00725	-6.22515	0.0102777	0.122366	-2.42002	down
CASTOR2	0.4195	1.50225	6.22285	0.0102877	0.122419	-2.42127	up
FOXL1	-0.195	1.3875	-6.21844	0.010307	0.122583	-2.42366	stable
NUP88	-0.2175	4.91975	-6.21664	0.0103149	0.12261	-2.42463	stable
CTHRC1	0.6305	6.37175	6.21538	0.0103204	0.12261	-2.42531	up
LOC107985998	-0.07905	0.247375	-6.20628	0.0103605	0.12302	-2.43026	stable
NAPB	-0.25	2.312	-6.20484	0.0103668	0.123029	-2.43104	stable
UBALD1	0.2095	3.84125	6.20206	0.0103791	0.123083	-2.43255	stable
SCN5A	-0.3485	0.8918	-6.20119	0.010383	0.123083	-2.43303	down
PDS5B	-0.242	2.9235	-6.20002	0.0103881	0.123083	-2.43366	stable
GOLGA8M	-0.29695	0.628725	-6.19811	0.0103966	0.123096	-2.4347	down
LOC105371159	0.0931	0.30955	6.19726	0.0104004	0.123096	-2.43517	stable
KLHL33	0.19385	0.335675	6.19424	0.0104138	0.123153	-2.43681	stable
FOXP4	-0.2335	2.49225	-6.19282	0.0104201	0.123153	-2.43758	stable
CEP152	-0.284	1.8595	-6.19238	0.0104221	0.123153	-2.43782	down
CCDC43	-0.205	4.4615	-6.18691	0.0104464	0.123364	-2.4408	stable
NEK7	-0.3975	4.19525	-6.18587	0.0104511	0.123364	-2.44137	down
SLC15A4	-0.0875	3.39225	-6.18237	0.0104667	0.123396	-2.44328	stable
MARVELD3	-0.19365	0.341375	-6.18169	0.0104698	0.123396	-2.44365	stable
IPO4	-0.1755	3.44625	-6.17907	0.0104815	0.123396	-2.44508	stable
SAT1	0.621	7.3395	6.17901	0.0104817	0.123396	-2.44511	up
PET100	0.8865	5.56225	6.17648	0.0104931	0.123396	-2.44649	up
TGS1	-0.2785	3.13775	-6.17552	0.0104974	0.123396	-2.44702	down
TRAPPC8	-0.319	3.661	-6.17474	0.0105009	0.123396	-2.44744	down
RABGGTA	0.1575	3.05675	6.1747	0.0105011	0.123396	-2.44747	stable
TRNP1	-0.284	3.508	-6.17402	0.0105042	0.123396	-2.44784	down
AP2A2	-0.199	4.257	-6.17208	0.0105129	0.123433	-2.4489	stable
UBE4B	-0.1525	3.37575	-6.16824	0.0105302	0.12357	-2.451	stable
LINC00999	-0.1471	0.3485	-6.16688	0.0105363	0.123576	-2.45174	stable
ZNF660	-0.0784	0.2595	-6.16372	0.0105506	0.12367	-2.45347	stable
PIK3CD	0.3615	1.59325	6.16175	0.0105595	0.12367	-2.45455	up
XBP1	-0.1745	6.21225	-6.15754	0.0105786	0.12367	-2.45685	stable
CCNDBP1	0.2725	3.46675	6.15734	0.0105795	0.12367	-2.45696	up
MAP6D1	0.0805	1.16125	6.15672	0.0105823	0.12367	-2.4573	stable
PNMA8A	-0.2475	1.80175	-6.15604	0.0105854	0.12367	-2.45767	stable
HSPA5	-0.2255	8.00075	-6.15514	0.0105895	0.12367	-2.45816	stable
LOC107986178	-0.29825	0.714225	-6.15415	0.010594	0.12367	-2.45871	down
CPPED1	-0.161	3.728	-6.15396	0.0105948	0.12367	-2.45881	stable
MPHOSPH10	-0.191	4.7285	-6.14936	0.0106158	0.123849	-2.46133	stable
PRADC1	-0.196	3.9715	-6.14714	0.0106259	0.123851	-2.46255	stable
CTNNAL1	-0.236	5.169	-6.14603	0.010631	0.123851	-2.46316	stable
LRRC8A	-0.215	5.7435	-6.14563	0.0106328	0.123851	-2.46338	stable
PIK3R4	-0.167	2.8175	-6.14229	0.0106481	0.123963	-2.46521	stable
ROBO1	0.3765	3.33875	6.13841	0.0106659	0.123963	-2.46734	up
MOV10	-0.117	5.2455	-6.13785	0.0106684	0.123963	-2.46765	stable
CDK5R1	-0.1345	1.20475	-6.13755	0.0106698	0.123963	-2.46781	stable
CRIP2	-0.3435	6.94825	-6.13645	0.0106749	0.123963	-2.46842	down
PCNT	-0.483	2.47	-6.13559	0.0106788	0.123963	-2.46889	down
RCN1	0.128	7.8425	6.13493	0.0106818	0.123963	-2.46925	stable
TUBGCP3	-0.561	3.6565	-6.12955	0.0107066	0.124146	-2.47221	down
MLLT1	-0.283	4.5885	-6.12745	0.0107163	0.124146	-2.47336	down
SNHG1	-0.3155	6.54175	-6.12695	0.0107186	0.124146	-2.47364	down
POMGNT1	0.294	4.528	6.12662	0.0107201	0.124146	-2.47382	up
NR2C2	-0.2615	2.97325	-6.12171	0.0107429	0.124344	-2.47652	stable
TMEM132A	0.355	5.2305	6.11895	0.0107557	0.124427	-2.47805	up
HDAC7	-0.127	5.6265	-6.10966	0.0107989	0.124508	-2.48317	stable
HIP1R	-0.278	4.6395	-6.10957	0.0107993	0.124508	-2.48321	down
DKC1	-0.1735	5.95475	-6.10865	0.0108036	0.124508	-2.48372	stable
PTCH1	-0.1348	0.5833	-6.10846	0.0108045	0.124508	-2.48383	stable
ZDHHC24	-0.1955	3.14475	-6.10838	0.0108048	0.124508	-2.48387	stable
WDR76	-0.5595	2.99875	-6.10788	0.0108072	0.124508	-2.48415	down
PRKCH	-0.489	4.163	-6.10756	0.0108087	0.124508	-2.48432	down
MAFB	-0.31455	0.632325	-6.10732	0.0108098	0.124508	-2.48446	down
GMNN	-0.3215	5.60125	-6.10651	0.0108135	0.124508	-2.4849	down
TYRO3	-0.2345	2.47575	-6.10216	0.0108339	0.124678	-2.48731	stable
PAXIP1	-0.282	3.003	-6.10068	0.0108408	0.124692	-2.48812	down
PHRF1	-0.2755	3.79425	-6.09721	0.0108572	0.124725	-2.49004	down
SEMA4A	-0.1983	0.70785	-6.09574	0.010864	0.124725	-2.49085	stable
FLII	-0.125	5.2035	-6.09477	0.0108686	0.124725	-2.49139	stable
GIT1	-0.308	4.788	-6.09445	0.0108701	0.124725	-2.49157	down
TOR4A	-0.333	4.276	-6.0931	0.0108765	0.124725	-2.49231	down
LINC01358	0.8185	0.5527	6.09286	0.0108776	0.124725	-2.49245	up
LOC105377576	0.11495	0.326475	6.0912	0.0108854	0.124749	-2.49336	stable
HEBP2	0.5235	5.64425	6.08928	0.0108945	0.124789	-2.49443	up
USP10	-0.2365	5.13025	-6.08671	0.0109066	0.124863	-2.49585	stable
MATR3	-0.147	6.1195	-6.07988	0.010939	0.125168	-2.49963	stable
NRF1	-0.263	2.638	-6.07485	0.0109629	0.125376	-2.50242	stable
TUBGCP5	-0.351	1.332	-6.07297	0.0109718	0.125413	-2.50346	down
USP24	-0.238	3.289	-6.06839	0.0109937	0.125552	-2.50601	stable
TESK2	0.20445	0.761675	6.06769	0.010997	0.125552	-2.5064	stable
SLC30A4	-0.2825	1.35875	-6.06669	0.0110018	0.125552	-2.50695	down
TMEM33	-0.1495	3.88325	-6.06468	0.0110114	0.125552	-2.50807	stable
PTGER4	-0.6085	3.99375	-6.06448	0.0110124	0.125552	-2.50818	down
ITPRIPL2	-0.071	3.8315	-6.06302	0.0110194	0.125566	-2.50899	stable
RNF26	-0.193	4.5945	-6.06053	0.0110313	0.125637	-2.51037	stable
RASA2	-0.3545	3.33225	-6.05378	0.0110638	0.125942	-2.51413	down
UBE2E1	0.315	6.6015	6.04923	0.0110857	0.126001	-2.51666	up
PRKCA	-0.506	1.762	-6.04913	0.0110862	0.126001	-2.51671	down
DDX31	-0.1895	3.31075	-6.04911	0.0110863	0.126001	-2.51673	stable
TMPPE	-0.13985	0.678575	-6.04796	0.0110919	0.126001	-2.51737	stable
ODC1	-0.4145	6.90025	-6.0416	0.0111227	0.12625	-2.52091	down
ZNF367	-0.5185	2.22475	-6.04107	0.0111252	0.12625	-2.52121	down
ZDHHC20	-0.2715	3.91975	-6.03626	0.0111486	0.12638	-2.52389	down
NAP1L5	-0.176	2.758	-6.03609	0.0111494	0.12638	-2.52398	stable
FAM122A	-0.2575	2.13875	-6.03518	0.0111539	0.12638	-2.52449	stable
TSTD2	-0.3885	2.55875	-6.03015	0.0111784	0.126456	-2.5273	down
MFSD14B	-0.218	5.0215	-6.02933	0.0111824	0.126456	-2.52776	stable
IRAK1BP1	-0.307	2.1565	-6.0292	0.011183	0.126456	-2.52783	down
KHDRBS1	0.122	6.6745	6.02854	0.0111863	0.126456	-2.5282	stable
CCDC183	-0.12924	0.08594	-6.02792	0.0111893	0.126456	-2.52854	stable
STARD8	-0.32	2.578	-6.02171	0.0112197	0.126631	-2.53202	down
TGIF1	0.4015	4.80475	6.02165	0.01122	0.126631	-2.53205	up
LOC102724149	-0.202715	0.136962	-6.02126	0.011222	0.126631	-2.53227	stable
APH1B	-0.21	2.7385	-6.01946	0.0112308	0.126666	-2.53328	stable
TRMT61B	-0.167	3.725	-6.01685	0.0112436	0.126745	-2.53473	stable
NUP85	-0.2035	5.23525	-6.01501	0.0112527	0.126783	-2.53577	stable
CXCL3	0.463	5.697	6.01286	0.0112633	0.126838	-2.53697	up
IFT80	-0.1235	2.89875	-6.00505	0.011302	0.126954	-2.54135	stable
PIK3C2A	-0.418	3.6815	-6.00323	0.011311	0.126954	-2.54237	down
EID3	-0.215	2.675	-6.0025	0.0113146	0.126954	-2.54278	stable
KATNAL1	-0.3255	2.18675	-6.0008	0.011323	0.126954	-2.54373	down
HOTAIRM1	0.594	4.478	5.99947	0.0113296	0.126954	-2.54448	up
CRABP1	0.097545	0.0487725	5.99832	0.0113354	0.126954	-2.54512	stable
LOC101927354	0.097545	0.0487725	5.99832	0.0113354	0.126954	-2.54512	stable
LOC102724404	0.097545	0.0487725	5.99832	0.0113354	0.126954	-2.54512	stable
LINC01587	-0.097545	0.0487725	-5.99832	0.0113354	0.126954	-2.54512	stable
OPN1LW	-0.097545	0.0487725	-5.99832	0.0113354	0.126954	-2.54512	stable
EFHD2	-0.203	5.653	-5.99789	0.0113375	0.126954	-2.54537	stable
ALS2CL	0.243	2.3395	5.99682	0.0113428	0.126954	-2.54596	stable
BCAR3	-0.2955	4.36575	-5.99315	0.0113611	0.127046	-2.54802	down
PREB	-0.0985	4.84075	-5.98929	0.0113804	0.127046	-2.55019	stable
EHMT1	-0.168	4.1545	-5.98649	0.0113944	0.127046	-2.55177	stable
SEPSECS	-0.2355	1.48175	-5.98621	0.0113958	0.127046	-2.55193	stable
NUP214	-0.14	3.6615	-5.986	0.0113969	0.127046	-2.55205	stable
STIL	-0.458	3.139	-5.98471	0.0114034	0.127046	-2.55277	down
BMPR2	-0.3435	3.48225	-5.9826	0.0114139	0.127046	-2.55396	down
OXCT1	-0.2335	3.97275	-5.9798	0.011428	0.127046	-2.55553	stable
LOC105379437	0.1338	0.17787	5.97918	0.0114311	0.127046	-2.55588	stable
TOX2	-0.1425	2.34025	-5.97763	0.011439	0.127046	-2.55676	stable
COG7	-0.1035	2.95375	-5.97733	0.0114405	0.127046	-2.55693	stable
LOC100505501	-0.09795	0.695125	-5.9734	0.0114603	0.127046	-2.55914	stable
CLIP3	0.322	2.2085	5.97254	0.0114646	0.127046	-2.55962	up
RAB11B	0.113	5.547	5.9723	0.0114659	0.127046	-2.55976	stable
C18orf25	-0.343	2.5035	-5.97211	0.0114668	0.127046	-2.55986	down
P3H4	-0.1965	4.32075	-5.96894	0.0114828	0.127046	-2.56165	stable
NAA25	-0.4095	3.85475	-5.96872	0.0114839	0.127046	-2.56177	down
UQCC1	-0.099	3.9085	-5.96663	0.0114946	0.127046	-2.56296	stable
ZNF703	-0.285	2.245	-5.96369	0.0115095	0.127046	-2.56461	down
CCR5AS	-0.13875	0.379525	-5.96325	0.0115117	0.127046	-2.56486	stable
CCDC179	0.077225	0.0386125	5.96311	0.0115124	0.127046	-2.56494	stable
FBXW12	0.077225	0.0386125	5.96311	0.0115124	0.127046	-2.56494	stable
LCN12	0.077225	0.0386125	5.96311	0.0115124	0.127046	-2.56494	stable
LOC105378353	-0.077225	0.0386125	-5.96311	0.0115124	0.127046	-2.56494	stable
LOC107984129	0.077225	0.0386125	5.96311	0.0115124	0.127046	-2.56494	stable
LOC112268243	0.077225	0.0386125	5.96311	0.0115124	0.127046	-2.56494	stable
CYP21A2	-0.077225	0.0386125	-5.96311	0.0115124	0.127046	-2.56494	stable
LOC101927252	-0.077225	0.0386125	-5.96311	0.0115124	0.127046	-2.56494	stable
DDX39B	3.9665	1.98325	5.95952	0.0115307	0.127132	-2.56696	up
EIF4G1	-0.263	7.0965	-5.95931	0.0115317	0.127132	-2.56708	stable
[truncated: 20,039 more rows]
