# Supplementary material for: HADH may be the target molecule of early vascular endothelial impairment in T2DM
Source: Front Cardiovasc Med. 2022 Aug 10;9:963916. doi: 10.3389/fcvm.2022.963916 (PMC9399638; doi:10.3389/fcvm.2022.963916)
Supplement: Supplementary file 2 [file Table_2.XLSX]

## Sheet: GO_up-regulated DEGs
GO analysis of up-regulated DEGs
Terms	ONTOLOGY	ID	Description	GeneRatio	BgRatio	pvalue	p.adjust	qvalue	geneID	Count
GO:0071216	BP	GO:0071216	cellular response to biotic stimulus	7/36	246/18723	3.74384e-07	0.000433911	0.000314483	BID/CCL2/CXCL2/ICAM1/LITAF/SERPINE1/TLR2	7
GO:0060326	BP	GO:0060326	cell chemotaxis	7/36	310/18723	1.76244e-06	0.00102134	0.000740226	ACKR3/CCL2/CXCL2/LOX/NINJ1/SERPINE1/VEGFC	7
GO:0071222	BP	GO:0071222	cellular response to lipopolysaccharide	6/36	209/18723	2.65248e-06	0.00102474	0.000742694	CCL2/CXCL2/ICAM1/LITAF/SERPINE1/TLR2	6
GO:0071219	BP	GO:0071219	cellular response to molecule of bacterial origin	6/36	221/18723	3.66151e-06	0.00106092	0.000768916	CCL2/CXCL2/ICAM1/LITAF/SERPINE1/TLR2	6
GO:0002221	BP	GO:0002221	pattern recognition receptor signaling pathway	5/36	172/18723	1.84776e-05	0.0042831	0.00310423	CTSS/NINJ1/TIFA/TLR2/TRAF3	5
GO:1902230	BP	GO:1902230	negative regulation of intrinsic apoptotic signaling pathway in response to DNA damage	3/36	29/18723	2.30479e-05	0.00445208	0.0032267	ACKR3/BID/CD44	3
GO:1990868	BP	GO:1990868	response to chemokine	4/36	97/18723	3.51111e-05	0.00508671	0.00368666	ACKR3/CCL2/CXCL2/LOX	4
GO:1990869	BP	GO:1990869	cellular response to chemokine	4/36	97/18723	3.51111e-05	0.00508671	0.00368666	ACKR3/CCL2/CXCL2/LOX	4
GO:0032496	BP	GO:0032496	response to lipopolysaccharide	6/36	343/18723	4.43124e-05	0.00517163	0.00374821	CCL2/CXCL2/ICAM1/LITAF/SERPINE1/TLR2	6
GO:1902229	BP	GO:1902229	regulation of intrinsic apoptotic signaling pathway in response to DNA damage	3/36	36/18723	4.46215e-05	0.00517163	0.00374821	ACKR3/BID/CD44	3
GO:0070374	BP	GO:0070374	positive regulation of ERK1 and ERK2 cascade	5/36	217/18723	5.61832e-05	0.0055032	0.00398851	ACKR3/CCL2/CD44/ICAM1/P2RY6	5
GO:0002237	BP	GO:0002237	response to molecule of bacterial origin	6/36	363/18723	6.07085e-05	0.0055032	0.00398851	CCL2/CXCL2/ICAM1/LITAF/SERPINE1/TLR2	6
GO:2001234	BP	GO:2001234	negative regulation of apoptotic signaling pathway	5/36	224/18723	6.53099e-05	0.0055032	0.00398851	ACKR3/BID/CD44/ICAM1/SERPINE1	5
GO:0050900	BP	GO:0050900	leukocyte migration	6/36	369/18723	6.64752e-05	0.0055032	0.00398851	CCL2/CXCL2/ICAM1/NINJ1/SERPINE1/VEGFC	6
GO:0030595	BP	GO:0030595	leukocyte chemotaxis	5/36	230/18723	7.40096e-05	0.00567984	0.00411654	CCL2/CXCL2/NINJ1/SERPINE1/VEGFC	5
GO:0002224	BP	GO:0002224	toll-like receptor signaling pathway	4/36	121/18723	8.33108e-05	0.00567984	0.00411654	CTSS/NINJ1/TLR2/TRAF3	4
GO:1904019	BP	GO:1904019	epithelial cell apoptotic process	4/36	121/18723	8.33108e-05	0.00567984	0.00411654	BID/CCL2/ICAM1/SERPINE1	4
GO:0042060	BP	GO:0042060	wound healing	6/36	422/18723	0.000138923	0.00894507	0.00648306	CD44/F3/FZD6/LOX/PLA2G4A/SERPINE1	6
GO:2000351	BP	GO:2000351	regulation of endothelial cell apoptotic process	3/36	59/18723	0.000197089	0.0120224	0.00871339	CCL2/ICAM1/SERPINE1	3
GO:0032757	BP	GO:0032757	positive regulation of interleukin-8 production	3/36	62/18723	0.000228381	0.0129358	0.00937536	F3/SERPINE1/TLR2	3
GO:0072683	BP	GO:0072683	T cell extravasation	2/36	12/18723	0.000234384	0.0129358	0.00937536	CCL2/ICAM1	2
GO:0019221	BP	GO:0019221	cytokine-mediated signaling pathway	6/36	472/18723	0.000254765	0.0132391	0.0095952	ACKR3/CCL2/CD44/CXCL2/F3/TRAF3	6
GO:0072577	BP	GO:0072577	endothelial cell apoptotic process	3/36	65/18723	0.000262726	0.0132391	0.0095952	CCL2/ICAM1/SERPINE1	3
GO:0043410	BP	GO:0043410	positive regulation of MAPK cascade	6/36	480/18723	0.00027884	0.0134657	0.00975941	ACKR3/CCL2/CD44/ICAM1/P2RY6/TRAF3	6
GO:0070372	BP	GO:0070372	regulation of ERK1 and ERK2 cascade	5/36	309/18723	0.00029369	0.0136155	0.009868	ACKR3/CCL2/CD44/ICAM1/P2RY6	5
GO:0045766	BP	GO:0045766	positive regulation of angiogenesis	4/36	181/18723	0.000390792	0.0160193	0.0116102	F3/NINJ1/SERPINE1/VEGFC	4
GO:1904018	BP	GO:1904018	positive regulation of vasculature development	4/36	181/18723	0.000390792	0.0160193	0.0116102	F3/NINJ1/SERPINE1/VEGFC	4
GO:0070371	BP	GO:0070371	ERK1 and ERK2 cascade	5/36	330/18723	0.000397155	0.0160193	0.0116102	ACKR3/CCL2/CD44/ICAM1/P2RY6	5
GO:2001259	BP	GO:2001259	positive regulation of cation channel activity	3/36	75/18723	0.000400827	0.0160193	0.0116102	CCL2/CTSS/P2RY6	3
GO:0051770	BP	GO:0051770	positive regulation of nitric-oxide synthase biosynthetic process	2/36	16/18723	0.000424095	0.0163842	0.0118747	CCL2/TLR2	2
GO:0034349	BP	GO:0034349	glial cell apoptotic process	2/36	17/18723	0.00048006	0.0179481	0.0130081	BID/CCL2	2
GO:2001021	BP	GO:2001021	negative regulation of response to DNA damage stimulus	3/36	81/18723	0.000502467	0.0181987	0.0131898	ACKR3/BID/CD44	3
GO:0008625	BP	GO:0008625	extrinsic apoptotic signaling pathway via death domain receptors	3/36	82/18723	0.000520861	0.0182933	0.0132583	BID/ICAM1/SERPINE1	3
GO:2001233	BP	GO:2001233	regulation of apoptotic signaling pathway	5/36	356/18723	0.000561044	0.019125	0.0138611	ACKR3/BID/CD44/ICAM1/SERPINE1	5
GO:0070098	BP	GO:0070098	chemokine-mediated signaling pathway	3/36	88/18723	0.000640324	0.0212039	0.0153678	ACKR3/CCL2/CXCL2	3
GO:0002685	BP	GO:0002685	regulation of leukocyte migration	4/36	210/18723	0.000683808	0.0213366	0.015464	CCL2/ICAM1/SERPINE1/VEGFC	4
GO:0051767	BP	GO:0051767	nitric-oxide synthase biosynthetic process	2/36	21/18723	0.000737693	0.0213366	0.015464	CCL2/TLR2	2
GO:0051769	BP	GO:0051769	regulation of nitric-oxide synthase biosynthetic process	2/36	21/18723	0.000737693	0.0213366	0.015464	CCL2/TLR2	2
GO:0007596	BP	GO:0007596	blood coagulation	4/36	217/18723	0.000772953	0.0213366	0.015464	F3/FZD6/PLA2G4A/SERPINE1	4
GO:0097529	BP	GO:0097529	myeloid leukocyte migration	4/36	220/18723	0.000813567	0.0213366	0.015464	CCL2/CXCL2/SERPINE1/VEGFC	4
GO:1904035	BP	GO:1904035	regulation of epithelial cell apoptotic process	3/36	96/18723	0.000824982	0.0213366	0.015464	CCL2/ICAM1/SERPINE1	3
GO:0007599	BP	GO:0007599	hemostasis	4/36	222/18723	0.000841468	0.0213366	0.015464	F3/FZD6/PLA2G4A/SERPINE1	4
GO:0050817	BP	GO:0050817	coagulation	4/36	222/18723	0.000841468	0.0213366	0.015464	F3/FZD6/PLA2G4A/SERPINE1	4
GO:0050920	BP	GO:0050920	regulation of chemotaxis	4/36	223/18723	0.00085567	0.0213366	0.015464	CCL2/F3/SERPINE1/VEGFC	4
GO:2001243	BP	GO:2001243	negative regulation of intrinsic apoptotic signaling pathway	3/36	98/18723	0.000875884	0.0213366	0.015464	ACKR3/BID/CD44	3
GO:0010640	BP	GO:0010640	regulation of platelet-derived growth factor receptor signaling pathway	2/36	23/18723	0.000886598	0.0213366	0.015464	F3/LOX	2
GO:0030194	BP	GO:0030194	positive regulation of blood coagulation	2/36	23/18723	0.000886598	0.0213366	0.015464	F3/SERPINE1	2
GO:1900048	BP	GO:1900048	positive regulation of hemostasis	2/36	23/18723	0.000886598	0.0213366	0.015464	F3/SERPINE1	2
GO:0008630	BP	GO:0008630	intrinsic apoptotic signaling pathway in response to DNA damage	3/36	99/18723	0.000902067	0.0213366	0.015464	ACKR3/BID/CD44	3
GO:0050820	BP	GO:0050820	positive regulation of coagulation	2/36	24/18723	0.000966029	0.0223524	0.0162002	F3/SERPINE1	2
GO:0032677	BP	GO:0032677	regulation of interleukin-8 production	3/36	102/18723	0.000983584	0.0223524	0.0162002	F3/SERPINE1/TLR2	3
GO:0032637	BP	GO:0032637	interleukin-8 production	3/36	103/18723	0.00101176	0.0225505	0.0163438	F3/SERPINE1/TLR2	3
GO:0050927	BP	GO:0050927	positive regulation of positive chemotaxis	2/36	25/18723	0.00104876	0.0229343	0.0166219	F3/VEGFC	2
GO:1903039	BP	GO:1903039	positive regulation of leukocyte cell-cell adhesion	4/36	239/18723	0.0011066	0.023751	0.0172139	CCL2/CD44/ICAM1/MAP3K8	4
GO:0050926	BP	GO:0050926	regulation of positive chemotaxis	2/36	26/18723	0.00113479	0.0239131	0.0173313	F3/VEGFC	2
GO:0032414	BP	GO:0032414	positive regulation of ion transmembrane transporter activity	3/36	109/18723	0.00119158	0.0246614	0.0178736	CCL2/CTSS/P2RY6	3
GO:0032103	BP	GO:0032103	positive regulation of response to external stimulus	5/36	427/18723	0.00126852	0.0257932	0.0186939	F3/NINJ1/SERPINE1/TLR2/VEGFC	5
GO:0034123	BP	GO:0034123	positive regulation of toll-like receptor signaling pathway	2/36	28/18723	0.00131666	0.0263105	0.0190689	NINJ1/TLR2	2
GO:0071346	BP	GO:0071346	cellular response to interferon-gamma	3/36	118/18723	0.00149716	0.0294104	0.0213156	CCL2/ICAM1/TLR2	3
GO:0032411	BP	GO:0032411	positive regulation of transporter activity	3/36	120/18723	0.00157113	0.0303489	0.0219958	CCL2/CTSS/P2RY6	3
GO:1902042	BP	GO:1902042	negative regulation of extrinsic apoptotic signaling pathway via death domain receptors	2/36	31/18723	0.00161384	0.030663	0.0222234	ICAM1/SERPINE1	2
GO:0002688	BP	GO:0002688	regulation of leukocyte chemotaxis	3/36	122/18723	0.00164735	0.0307947	0.0223189	CCL2/SERPINE1/VEGFC	3
GO:0009410	BP	GO:0009410	response to xenobiotic stimulus	5/36	462/18723	0.00179526	0.0330271	0.0239368	CBR3/GGH/ICAM1/LOX/VEGFC	5
GO:0043270	BP	GO:0043270	positive regulation of ion transport	4/36	275/18723	0.00185294	0.0335556	0.0243199	CCL2/CTSS/P2RY6/PLA2G4A	4
GO:0002764	BP	GO:0002764	immune response-regulating signaling pathway	5/36	468/18723	0.00189961	0.0338716	0.0245489	CTSS/NINJ1/TIFA/TLR2/TRAF3	5
GO:2000352	BP	GO:2000352	negative regulation of endothelial cell apoptotic process	2/36	34/18723	0.00193998	0.0340673	0.0246907	ICAM1/SERPINE1	2
GO:0007249	BP	GO:0007249	I-kappaB kinase/NF-kappaB signaling	4/36	281/18723	0.00200452	0.0346752	0.0251313	LITAF/TIFA/TLR2/TRAF3	4
GO:0006691	BP	GO:0006691	leukotriene metabolic process	2/36	35/18723	0.00205508	0.0349958	0.0253637	PLA2G4A/TLR2	2
GO:0022409	BP	GO:0022409	positive regulation of cell-cell adhesion	4/36	284/18723	0.00208344	0.0349958	0.0253637	CCL2/CD44/ICAM1/MAP3K8	4
GO:0002687	BP	GO:0002687	positive regulation of leukocyte migration	3/36	135/18723	0.0021995	0.0364174	0.026394	ICAM1/SERPINE1/VEGFC	3
GO:0034341	BP	GO:0034341	response to interferon-gamma	3/36	141/18723	0.00248869	0.040061	0.0290347	CCL2/ICAM1/TLR2	3
GO:0050921	BP	GO:0050921	positive regulation of chemotaxis	3/36	141/18723	0.00248869	0.040061	0.0290347	F3/SERPINE1/VEGFC	3
GO:0050729	BP	GO:0050729	positive regulation of inflammatory response	3/36	142/18723	0.00253906	0.040312	0.0292166	NINJ1/SERPINE1/TLR2	3
GO:1904064	BP	GO:1904064	positive regulation of cation transmembrane transport	3/36	151/18723	0.00302105	0.0466852	0.0338357	CCL2/CTSS/P2RY6	3
GO:2001236	BP	GO:2001236	regulation of extrinsic apoptotic signaling pathway	3/36	151/18723	0.00302105	0.0466852	0.0338357	BID/ICAM1/SERPINE1	3
GO:0062208	BP	GO:0062208	positive regulation of pattern recognition receptor signaling pathway	2/36	44/18723	0.00323211	0.0492898	0.0357234	NINJ1/TLR2	2
GO:0005126	MF	GO:0005126	cytokine receptor binding	5/35	271/18368	0.000152242	0.0232931	0.015705	BID/CCL2/CXCL2/TRAF3/VEGFC	5
GO:0005518	MF	GO:0005518	collagen binding	3/35	69/18368	0.000304649	0.0233056	0.0157135	CD44/CTSS/LOX	3
GO:0004896	MF	GO:0004896	cytokine receptor activity	3/35	97/18368	0.000826587	0.0421559	0.028423	ACKR3/CD44/F3	3

## Sheet: GO_down-regulated DEGs
GO analysis of down-regulated DEGs
Terms	ONTOLOGY	ID	Description	GeneRatio	BgRatio	pvalue	p.adjust	qvalue	geneID	Count
GO:0006631	BP	GO:0006631	fatty acid metabolic process	12/45	390/18723	8.7271e-11	1.07082e-07	8.77303e-08	ABHD5/ACADM/ACOT11/AMACR/CBR4/ECHDC3/ECI2/EHHADH/FASN/HADH/MTOR/ZADH2	12
GO:0006635	BP	GO:0006635	fatty acid beta-oxidation	6/45	74/18723	2.23499e-08	1.37116e-05	1.12337e-05	ACADM/AMACR/ECI2/EHHADH/HADH/MTOR	6
GO:0009062	BP	GO:0009062	fatty acid catabolic process	6/45	100/18723	1.37281e-07	5.02408e-05	4.11616e-05	ACADM/AMACR/ECI2/EHHADH/HADH/MTOR	6
GO:0019395	BP	GO:0019395	fatty acid oxidation	6/45	103/18723	1.63784e-07	5.02408e-05	4.11616e-05	ACADM/AMACR/ECI2/EHHADH/HADH/MTOR	6
GO:0034440	BP	GO:0034440	lipid oxidation	6/45	108/18723	2.1724e-07	5.33108e-05	4.36767e-05	ACADM/AMACR/ECI2/EHHADH/HADH/MTOR	6
GO:0072329	BP	GO:0072329	monocarboxylic acid catabolic process	6/45	122/18723	4.47538e-07	9.15214e-05	7.49822e-05	ACADM/AMACR/ECI2/EHHADH/HADH/MTOR	6
GO:0044242	BP	GO:0044242	cellular lipid catabolic process	7/45	214/18723	7.25111e-07	0.000127102	0.000104132	ABHD5/ACADM/AMACR/ECI2/EHHADH/HADH/MTOR	7
GO:0016042	BP	GO:0016042	lipid catabolic process	8/45	320/18723	8.29527e-07	0.000127229	0.000104237	ABHD5/ACADM/AMACR/ECI2/EHHADH/HADH/MTOR/PRKCE	8
GO:0044282	BP	GO:0044282	small molecule catabolic process	8/45	376/18723	2.76528e-06	0.000377	0.000308871	ACADM/AMACR/ECI2/EHHADH/GPD2/HADH/HK2/MTOR	8
GO:0030258	BP	GO:0030258	lipid modification	6/45	212/18723	1.10648e-05	0.00135766	0.00111231	ACADM/AMACR/ECI2/EHHADH/HADH/MTOR	6
GO:0046395	BP	GO:0046395	carboxylic acid catabolic process	6/45	236/18723	2.03197e-05	0.00226657	0.00185696	ACADM/AMACR/ECI2/EHHADH/HADH/MTOR	6
GO:0016054	BP	GO:0016054	organic acid catabolic process	6/45	240/18723	2.23392e-05	0.00228419	0.0018714	ACADM/AMACR/ECI2/EHHADH/HADH/MTOR	6
GO:0014072	BP	GO:0014072	response to isoquinoline alkaloid	3/45	34/18723	7.36918e-05	0.00645856	0.0052914	MTOR/PRKCE/SLC1A1	3
GO:0043278	BP	GO:0043278	response to morphine	3/45	34/18723	7.36918e-05	0.00645856	0.0052914	MTOR/PRKCE/SLC1A1	3
GO:0030099	BP	GO:0030099	myeloid cell differentiation	6/45	381/18723	0.00028434	0.023259	0.0190558	FASN/HIPK2/KLF13/MAFB/MTOR/SNRK	6
GO:0033540	BP	GO:0033540	fatty acid beta-oxidation using acyl-CoA oxidase	2/45	12/18723	0.000367139	0.028155	0.023067	AMACR/EHHADH	2
GO:0050994	BP	GO:0050994	regulation of lipid catabolic process	3/45	61/18723	0.000423568	0.0303601	0.0248736	ABHD5/MTOR/PRKCE	3
GO:0045834	BP	GO:0045834	positive regulation of lipid metabolic process	4/45	149/18723	0.000445381	0.0303601	0.0248736	ABHD5/FLT1/MTOR/PRKCE	4
GO:0044262	BP	GO:0044262	cellular carbohydrate metabolic process	5/45	283/18723	0.000567385	0.0356695	0.0292235	ACADM/GPD2/HK2/MTOR/PRKCE	5
GO:0015697	BP	GO:0015697	quaternary ammonium group transport	2/45	15/18723	0.00058141	0.0356695	0.0292235	SLC25A19/SLC25A20	2
GO:0005777	CC	GO:0005777	peroxisome	5/47	142/19550	2.26072e-05	0.00107384	0.00089239	AMACR/ECI2/EHHADH/VWA8/ZADH2	5
GO:0042579	CC	GO:0042579	microbody	5/47	142/19550	2.26072e-05	0.00107384	0.00089239	AMACR/ECI2/EHHADH/VWA8/ZADH2	5
GO:0005782	CC	GO:0005782	peroxisomal matrix	3/47	51/19550	0.000250102	0.00593992	0.00493622	AMACR/ECI2/EHHADH	3
GO:0031907	CC	GO:0031907	microbody lumen	3/47	51/19550	0.000250102	0.00593992	0.00493622	AMACR/ECI2/EHHADH	3
GO:0005759	CC	GO:0005759	mitochondrial matrix	6/47	480/19550	0.000971218	0.0184531	0.015335	ACADM/ACOT11/CBR4/HADH/ISCA2/TXNRD2	6
GO:0016614	MF	GO:0016614	oxidoreductase activity, acting on CH-OH group of donors	6/49	136/18368	1.58785e-06	0.000281049	0.000210599	CBR4/EHHADH/FASN/GPD2/HADH/ZADH2	6
GO:0016616	MF	GO:0016616	oxidoreductase activity, acting on the CH-OH group of donors, NAD or NADP as acceptor	5/49	124/18368	1.94392e-05	0.00148934	0.00111601	CBR4/EHHADH/FASN/HADH/ZADH2	5
GO:0016836	MF	GO:0016836	hydro-lyase activity	4/49	64/18368	2.52431e-05	0.00148934	0.00111601	ECHDC3/EHHADH/FASN/L3HYPDH	4
GO:0016835	MF	GO:0016835	carbon-oxygen lyase activity	4/49	79/18368	5.79663e-05	0.00256501	0.00192204	ECHDC3/EHHADH/FASN/L3HYPDH	4
GO:0004300	MF	GO:0004300	enoyl-CoA hydratase activity	2/49	10/18368	0.000309472	0.0109553	0.00820914	ECHDC3/EHHADH	2
GO:0015651	MF	GO:0015651	quaternary ammonium group transmembrane transporter activity	2/49	12/18368	0.000452347	0.0121379	0.00909534	SLC25A19/SLC25A20	2
GO:0004312	MF	GO:0004312	fatty acid synthase activity	2/49	13/18368	0.000533681	0.0121379	0.00909534	CBR4/FASN	2
GO:0016627	MF	GO:0016627	oxidoreductase activity, acting on the CH-CH group of donors	3/49	60/18368	0.000548608	0.0121379	0.00909534	ACADM/FASN/ZADH2	3
GO:0016863	MF	GO:0016863	intramolecular oxidoreductase activity, transposing C=C bonds	2/49	14/18368	0.000621568	0.0122242	0.00915994	ECI2/EHHADH	2
GO:0070403	MF	GO:0070403	NAD+ binding	2/49	16/18368	0.000816861	0.0144584	0.0108342	EHHADH/HADH	2
GO:0000062	MF	GO:0000062	fatty-acyl-CoA binding	2/49	22/18368	0.00155648	0.024926	0.0186778	ACOT11/ECI2	2
GO:1901567	MF	GO:1901567	fatty acid derivative binding	2/49	23/18368	0.00170181	0.024926	0.0186778	ACOT11/ECI2	2
GO:0016829	MF	GO:0016829	lyase activity	4/49	196/18368	0.00183072	0.024926	0.0186778	ECHDC3/EHHADH/FASN/L3HYPDH	4
GO:0120227	MF	GO:0120227	acyl-CoA binding	2/49	25/18368	0.00201111	0.0254261	0.0190526	ACOT11/ECI2	2
GO:0015101	MF	GO:0015101	organic cation transmembrane transporter activity	2/49	28/18368	0.0025211	0.029749	0.0222918	SLC25A19/SLC25A20	2
GO:0016628	MF	GO:0016628	oxidoreductase activity, acting on the CH-CH group of donors, NAD or NADP as acceptor	2/49	29/18368	0.00270325	0.0299047	0.0224085	FASN/ZADH2	2

## Sheet: KEGG_up-regulated DEGs
KEGG analysis of up-regulated DEGs
Terms	ID	Description	GeneRatio	BgRatio	pvalue	p.adjust	qvalue	geneID	Count
hsa04668	hsa04668	TNF signaling pathway	6/23	112/8113	5.04e-07	5.85e-05	4.41e-05	6347/2920/3383/1326/7187/7424	6
hsa04933	hsa04933	AGE-RAGE signaling pathway in diabetic complications	5/23	100/8113	7.26e-06	0.000421063	0.000317134	6347/2152/3383/5054/7424	5
hsa05417	hsa05417	Lipid and atherosclerosis	6/23	215/8113	2.24e-05	0.000864449	0.000651083	637/6347/2920/3383/7097/7187	6
hsa05323	hsa05323	Rheumatoid arthritis	4/23	93/8113	0.000121268	0.00351676	0.00264874	6347/2920/3383/7097	4
hsa05169	hsa05169	Epstein-Barr virus infection	5/23	202/8113	0.000212558	0.00493134	0.00371417	637/960/3383/7097/7187	5
hsa05144	hsa05144	Malaria	3/23	50/8113	0.000357665	0.00691486	0.00520811	6347/3383/7097	3
hsa05164	hsa05164	Influenza A	4/23	171/8113	0.0012334	0.0204392	0.0153943	637/6347/3383/7187	4
hsa05152	hsa05152	Tuberculosis	4/23	180/8113	0.0014915	0.0216268	0.0162888	637/1520/2212/7097	4
hsa05167	hsa05167	Kaposi sarcoma-associated herpesvirus infection	4/23	194/8113	0.00196494	0.0249198	0.018769	637/2920/3383/7187	4
hsa04657	hsa04657	IL-17 signaling pathway	3/23	94/8113	0.00225507	0.0249198	0.018769	6347/2920/7187	3
hsa04061	hsa04061	Viral protein interaction with cytokine and cytokine receptor	3/23	100/8113	0.00269037	0.0249198	0.018769	57007/6347/2920	3
hsa05142	hsa05142	Chagas disease	3/23	102/8113	0.00284622	0.0249198	0.018769	6347/5054/7097	3
hsa04064	hsa04064	NF-kappa B signaling pathway	3/23	104/8113	0.00300757	0.0249198	0.018769	2920/3383/7187	3
hsa04620	hsa04620	Toll-like receptor signaling pathway	3/23	104/8113	0.00300757	0.0249198	0.018769	1326/7097/7187	3
hsa05171	hsa05171	Coronavirus disease - COVID-19	4/23	232/8113	0.00376041	0.0290805	0.0219027	6347/2212/7097/7187	4
hsa05162	hsa05162	Measles	3/23	139/8113	0.00678141	0.0491652	0.0370301	637/7097/7187	3

## Sheet: KEGG_down-regulated DEGs
KEGG analysis of down-regulated DEGs
Terms	ID	Description	GeneRatio	BgRatio	pvalue	p.adjust	qvalue	geneID	Count
hsa01212	hsa01212	Fatty acid metabolism	5/23	57/8113	4.37342e-07	4.46089e-05	3.82099e-05	34/84869/1962/2194/3033	5
hsa00071	hsa00071	Fatty acid degradation	4/23	43/8113	5.63057e-06	0.000287159	0.000245967	34/10455/1962/3033	4
hsa04930	hsa04930	Type II diabetes mellitus	3/23	46/8113	0.000279065	0.00807817	0.00691938	3099/2475/5581	3
hsa00280	hsa00280	Valine, leucine and isoleucine degradation	3/23	48/8113	0.000316791	0.00807817	0.00691938	34/1962/3033	3
hsa00061	hsa00061	Fatty acid biosynthesis	2/23	18/8113	0.0011443	0.0233437	0.0199951	84869/2194	2
hsa04146	hsa04146	Peroxisome	3/23	82/8113	0.00152326	0.0258955	0.0221809	23600/10455/1962	3
hsa00650	hsa00650	Butanoate metabolism	2/23	28/8113	0.0027788	0.040491	0.0346827	1962/3033	2
hsa04066	hsa04066	HIF-1 signaling pathway	3/23	109/8113	0.00343535	0.0438007	0.0375176	2321/3099/2475	3
