# Supplementary material for: HADH may be the target molecule of early vascular endothelial impairment in T2DM
Source: Front Cardiovasc Med. 2022 Aug 10;9:963916. doi: 10.3389/fcvm.2022.963916 (PMC9399638; doi:10.3389/fcvm.2022.963916)
Supplement: Supplementary file 3 [file Table_3.XLSX]

## Sheet: Sheet1
Key trait-module genes in WGCNA
Yellow module (GS>0.5, MM>0.8)	Turquoise module (GS>0.5, MM>0.8)	Midnightblue module (GS>0.4, MM>0.8)	All
TRADD	THRA	CFL1	TRADD
NDRG1	RAD21	CSRP1	NDRG1
UBE2L3	CAPRIN1	GNAS	UBE2L3
SRSF2	HADH	TUBA1B	SRSF2
TMBIM6	IFI30	MARS1	TMBIM6
PPP1CA	NIPSNAP1	GFUS	PPP1CA
PHC2	DAXX	TUBB3	PHC2
RPL31	SH3GL1	ACTG2	RPL31
SNX17	ARFIP2	BLVRA	SNX17
AARS1	PYCR1	CNN1	AARS1
PRDX2	USF2	RAB32	PRDX2
PPP1R7	LYPLA2	TUBB4B	PPP1R7
COPE	KDM5C	TUBB	COPE
RALY	FXYD3	TUBA1C	RALY
SNRPC	ATG9A	CRYAB	SNRPC
SF3A1	CRMP1	TUBA3C	SF3A1
UBAP2L	MAPK14	SLC44A1	UBAP2L
SGTA	TMEM94		SGTA
BAP1	USP4		BAP1
QSOX1	SLC7A8		QSOX1
AAMP	ELOA		AAMP
ARF5	OGFR		ARF5
ATP6V1F	UBE2C		ATP6V1F
RAE1	ZBTB5		RAE1
CLPTM1	MTSS1		CLPTM1
HMCES	BAHD1		HMCES
CCND3	PAK4		CCND3
TUBG1	LGALS9		TUBG1
HEXA	NOTCH3		HEXA
SCAMP3	HES1		SCAMP3
USO1	PSG3		USO1
PRKAB1	PRAF2		PRKAB1
DVL3	SPR		DVL3
CPD	GFAP		CPD
TWF2	COX11		TWF2
BCKDK	AOC1		BCKDK
PEPD	ELK1		PEPD
GSK3A	TMED1		GSK3A
DCAF8	AQP3		DCAF8
CD2BP2	ST3GAL4		CD2BP2
CYB5R1	MPZL2		CYB5R1
UNG	BCL7A		UNG
UNC119B	RAP1GAP		UNC119B
RAB3GAP2	MAPT		RAB3GAP2
PRPF31	DNAL4		PRPF31
MBD3	LARS2		MBD3
CHTOP	TCN2		CHTOP
TNKS	STK19		TNKS
ARL2	ELL		ARL2
RANBP3	HNMT		RANBP3
FAM20B	SBNO2		FAM20B
DYRK2	GRK3		DYRK2
SGSM3	PIGR		SGSM3
CTNNBIP1	PPIH		CTNNBIP1
UPP1	RPP14		UPP1
HPS1	RGS14		HPS1
ETV5	TEAD4		ETV5
CRELD1	CTIF		CRELD1
GOLGA1	S100P		GOLGA1
EIF3B	LIMK1		EIF3B
LRRC14	SLC2A5		LRRC14
MAP3K3	SPATA2		MAP3K3
PNPLA6	CD83		PNPLA6
TRIM32	POLA2		TRIM32
TAB1	DOLK		TAB1
NR1H3	ELMO1		NR1H3
BCAR3	MYO5A		BCAR3
MAP3K4	VTN		MAP3K4
ANAPC15	KIAA0513		ANAPC15
HDAC4	UBOX5		HDAC4
NEO1	PLCG2		NEO1
CLP1	MUC2		CLP1
CAMK1	NPTX1		CAMK1
RHBDD3	CHGA		RHBDD3
PIK3C2B	MAP2K5		PIK3C2B
BRD1	TRIM21		BRD1
TMEM186	TYMP		TMEM186
STOML1	RPS6KA2		STOML1
HAGH	GAS8		HAGH
TRO	RASSF7		TRO
FBXO46	BNIP1		FBXO46
USP13	PTPRN		USP13
PRSS2	C6orf47		PRSS2
KCTD17	MX2		KCTD17
AP3B2	EFNB3		AP3B2
MYOM2	CTDP1		MYOM2
PTH1R	MOK		PTH1R
DNAJA3	CDC25C		DNAJA3
LEFTY2	KHK		LEFTY2
ZNF134	ZNF174		ZNF134
HOXC4	HNF1B		HOXC4
TBC1D9B	REEP2		TBC1D9B
HAS2	MDFI		HAS2
COMMD4	NPAS2		COMMD4
LTC4S	IRF5		LTC4S
CPSF4	AMBP		CPSF4
GPT	VGLL1		GPT
CCR6	CYP17A1		CCR6
ACO1	VIL1		ACO1
P2RX7	SLC4A1		P2RX7
ABI2	DSG3		ABI2
MAPK7	CRH		MAPK7
SCN5A	GAL3ST1		SCN5A
BEST2	CYP27B1		BEST2
PAX3	ZNF197		PAX3
SEC13	PRSS1		SEC13
GORASP2	CCNA1		GORASP2
TMEM8B	GPA33		TMEM8B
TSC22D4	PPM1E		TSC22D4
EHD1	CLTCL1		EHD1
EPPK1	SFTPC		EPPK1
SLC12A3	AATK		SLC12A3
ING1	KYAT1		ING1
H2AC14	ADGRB1		H2AC14
TMCO1	SLC22A18AS		TMCO1
ATN1	AFF2		ATN1
PPP4C	RGS11		PPP4C
NCOA6	LLGL1		NCOA6
CALCOCO1	CD27		CALCOCO1
MYD88	ZNF747		MYD88
PI4K2A	SLAMF1		PI4K2A
GPS2	RCVRN		GPS2
EIF4E2	PFKFB4		EIF4E2
CREB3	MYBPH		CREB3
PHKA2	C8A		PHKA2
CENPX	REN		CENPX
POP7	PF4		POP7
VPS8	CACNA1A		VPS8
RRS1	CD5		RRS1
TTR	OCA2		TTR
CASP6	AIM2		CASP6
NPAT	CDH16		NPAT
TP53TG1	GFI1		TP53TG1
CSDC2	NRL		CSDC2
CST7	C2orf27A		CST7
SSNA1	CACNG1		SSNA1
ZNF614	TRH		ZNF614
RPL13P5	CHRNB2		RPL13P5
EVC	AQP2		EVC
MAST4	GABRA1		MAST4
ACSL6	APBA1		ACSL6
USP32	SLITRK3		USP32
ANKRD40	HOXC5		ANKRD40
RNF167	GAD2		RNF167
TRPC4AP	MTHFR		TRPC4AP
PMPCA	AFM		PMPCA
TCTN3	RASL10A		TCTN3
COG4	CHAD		COG4
COQ9	AMHR2		COQ9
IP6K1	CACNB1		IP6K1
KBTBD2	PRB3		KBTBD2
CLUH	GRIN2D		CLUH
FKBP15	E2F2		FKBP15
LMF2	GPR37L1		LMF2
LRBA	PAX9		LRBA
PLEKHM1	ERN1		PLEKHM1
CLASP1	RGR		CLASP1
TSR2	OMG		TSR2
PLCL2	CXCR1		PLCL2
RND2	SAA4		RND2
ABTB2	TNF		ABTB2
XYLT1	CITED1		XYLT1
GTPBP3	NTRK2		GTPBP3
GDF7	H2AC11		GDF7
TRAF3IP1	CD80		TRAF3IP1
ADAMTS3	ZZEF1		ADAMTS3
TMPRSS6	SIGLEC7		TMPRSS6
PPFIA4	AANAT		PPFIA4
LINC00963	FEV		LINC00963
UBE2NL	TEX28		UBE2NL
SEC61A1	PIP5K1A		SEC61A1
MAPKAP1	ZNF132		MAPKAP1
NSFL1C	SLC22A14		NSFL1C
STRN4	TNFSF4		STRN4
MRPL18	PRSS3		MRPL18
MRPS7	DGKQ		MRPS7
ATP13A1	CHRNA6		ATP13A1
MRPL4	SHOX		MRPL4
GSDMD	MAGEB3		GSDMD
NUBP2	PIN1P1		NUBP2
MUL1	HCN2		MUL1
BCCIP	KCNC3		BCCIP
PARL	HCRT		PARL
DERL2	TBX6		DERL2
CARHSP1	LILRB2		CARHSP1
FAM204A	PRB1		FAM204A
SNF8	SLC5A2		SNF8
ABT1	KRT33B		ABT1
AGBL5	DEFA6		AGBL5
EIF2B3	CHRNA2		EIF2B3
PNPO	ADAM11		PNPO
LYRM4	NAALADL1		LYRM4
ABHD4	IL5RA		ABHD4
RBM28	CNR1		RBM28
CHCHD7	HCK		CHCHD7
NAA60	RFX2		NAA60
NES	PAX7		NES
XKR8	CAPN9		XKR8
COQ6	UTY		COQ6
ASB13	SEMA6C		ASB13
KLC2	EDDM3A		KLC2
ASPSCR1	RAX		ASPSCR1
GCC1	GAS2L1		GCC1
PYCR3	GPR50		PYCR3
EFL1	ALX4		EFL1
RNF121	POU3F1		RNF121
SEMA4C	CACNA1F		SEMA4C
ZNF668	MID2		ZNF668
C1orf35	HOXB3		C1orf35
AMBRA1	TUB		AMBRA1
FSD1	CFLAR		FSD1
RBKS	H2BC7		RBKS
ZNF219	SOX1		ZNF219
WRAP73	H2BC3		WRAP73
NHEJ1	PDX1		NHEJ1
TMEM70	CD6		TMEM70
TMEM127	DHX38		TMEM127
C1orf54	SFN		C1orf54
SLC17A9	PRKD2		SLC17A9
NINJ2	LRP5		NINJ2
NLRX1	PPT2		NLRX1
AGPAT3	SMYD5		AGPAT3
RASAL1	TBC1D22A		RASAL1
LINC00339	CORO2B		LINC00339
CEP97	PADI2		CEP97
CASZ1	TCL1A		CASZ1
ZC4H2	SOCS1		ZC4H2
HIVEP3	GOSR2		HIVEP3
EVA1B	CCNO		EVA1B
THADA	IDO1		THADA
IQCA1	FRMD8		IQCA1
MRNIP	PDE6G		MRNIP
AGBL2	DYRK3		AGBL2
MLST8	PTPRJ		MLST8
TAOK3	CDKN2D		TAOK3
TRIM46	MADD		TRIM46
ARPC5L	KLHL25		ARPC5L
COQ3	SMOX		COQ3
TMEM222	CCKBR		TMEM222
C11orf68	GRIN2C		C11orf68
TMEM208	HNF1A		TMEM208
IMP3	LST1		IMP3
R3HDM4	HSF4		R3HDM4
CASKIN2	PROP1		CASKIN2
IRGQ	CHRD		IRGQ
ZNF764	PTCRA		ZNF764
MED15	CYTH4		MED15
	PNLIPRP2		THRA
	KMT2D		RAD21
	PCDHGA9		CAPRIN1
	VPS39		HADH
	ZNF384		IFI30
	HMGXB3		NIPSNAP1
	DESI1		DAXX
	PRKAR1B		SH3GL1
	TSFM		ARFIP2
	MRTFA		PYCR1
	PPP1R16B		USF2
	CNOT9		LYPLA2
	ZSCAN26		KDM5C
	ADCY1		FXYD3
	TMCC1		ATG9A
	CLIC2		CRMP1
	ZNF862		MAPK14
	ZC3H3		TMEM94
	CCNE1		USP4
	HSD17B8		SLC7A8
	SIPA1L3		ELOA
	AQP5		OGFR
	KANK3		UBE2C
	SECTM1		ZBTB5
	RALYL		MTSS1
	RABL3		BAHD1
	PRDM10		PAK4
	PRSS53		LGALS9
	MAGEA4		NOTCH3
	LSAMP		HES1
	DDN		PSG3
	TOM1L2		PRAF2
	LRP5L		SPR
	DDX51		GFAP
	EEF1AKMT2		COX11
	INSRR		AOC1
	CYP2D7		ELK1
	PRAMEF12		TMED1
	OVOL3		AQP3
	LOC220077		ST3GAL4
	HOXB9		MPZL2
	POM121L2		BCL7A
	MUC8		RAP1GAP
	GDF11		MAPT
	DMPK		DNAL4
	BTBD7		LARS2
	OR2F2		TCN2
	PRAMEF11		STK19
	PIWIL2		ELL
	GTPBP4		HNMT
	SLC39A1		SBNO2
	ARPC4		GRK3
	POMGNT1		PIGR
	SLC12A7		PPIH
	PTGES2		RPP14
	ECSIT		RGS14
	ERMP1		TEAD4
	NDE1		CTIF
	CDCP1		S100P
	SMARCAL1		LIMK1
	FAM222B		SLC2A5
	SDAD1		SPATA2
	HEMK1		CD83
	SLC25A15		POLA2
	DYSF		DOLK
	STX17		ELMO1
	ZNF444		MYO5A
	DCPS		VTN
	CWF19L1		KIAA0513
	CCDC85C		UBOX5
	ZNHIT2		PLCG2
	HPS6		MUC2
	PPCDC		NPTX1
	NSD1		CHGA
	GEMIN7		MAP2K5
	C3orf18		TRIM21
	ADAP1		TYMP
	UBTD1		RPS6KA2
	MYO15B		GAS8
	MACROD1		RASSF7
	SEMA4A		BNIP1
	MOB3B		PTPRN
	CHAC1		C6orf47
	SYNDIG1		MX2
	EPS8L3		EFNB3
	ELMO3		CTDP1
	BICRA		MOK
	CA14		CDC25C
	CPEB1		KHK
	CCDC28B		ZNF174
	MCPH1		HNF1B
	PIEZO2		REEP2
	CEP85		MDFI
	KLF3		NPAS2
	MS4A6A		IRF5
	KREMEN2		AMBP
	YBX2		VGLL1
	TREM2		CYP17A1
	DUOX2		VIL1
	SH2D4A		SLC4A1
	DHRS9		DSG3
	TMEM74B		CRH
	KIF26B		GAL3ST1
	LRRC36		CYP27B1
	PEAK1		ZNF197
	EDAR		PRSS1
	PDCD1LG2		CCNA1
	PLEKHG6		GPA33
	ZC2HC1C		PPM1E
	JHY		CLTCL1
	EFCAB1		SFTPC
	KPTN		AATK
	EFCAB6		KYAT1
	CUZD1		ADGRB1
	DKKL1		SLC22A18AS
	DOK3		AFF2
	TPSG1		RGS11
	ADGRG3		LLGL1
	LMAN1L		CD27
	NPHS2		ZNF747
	FAM110D		SLAMF1
	ANGPTL8		RCVRN
	SLC66A1		PFKFB4
	SLC28A3		MYBPH
	LIM2		C8A
	CRB1		REN
	PIK3R5		PF4
	RETN		CACNA1A
	DNAI2		CD5
	FAM124B		OCA2
	CBLC		AIM2
	HEYL		CDH16
	RDH8		GFI1
	ADAMTS7		NRL
	PREX2		C2orf27A
	GNG13		CACNG1
	FRMD1		TRH
	PMFBP1		CHRNB2
	TEX13B		AQP2
	APH1B		GABRA1
	PKD2L1		APBA1
	ODAD2		SLITRK3
	INSL5		HOXC5
	DRICH1		GAD2
	ANGPT4		MTHFR
	ASCL3		AFM
	C3orf36		RASL10A
	RBFOX1		CHAD
	C1orf56		AMHR2
	CISH		CACNB1
	NRDE2		PRB3
	SLC2A11		GRIN2D
	RNF208		E2F2
	PTCH2		GPR37L1
	GPR173		PAX9
	KLF15		ERN1
	GPR27		RGR
	OR10C1		OMG
	NEU2		CXCR1
	MED16		SAA4
	CCL24		TNF
	OR6A2		CITED1
	UBAP1		NTRK2
	CDCA8		H2AC11
	MARK4		CD80
	RASSF4		ZZEF1
	PEX16		SIGLEC7
	F11R		AANAT
	LHX3		FEV
	STRA6		TEX28
	LRCH4		PIP5K1A
	PFDN6		ZNF132
	PRND		SLC22A14
	ZNF324B		TNFSF4
			PRSS3
			DGKQ
			CHRNA6
			SHOX
			MAGEB3
			PIN1P1
			HCN2
			KCNC3
			HCRT
			TBX6
			LILRB2
			PRB1
			SLC5A2
			KRT33B
			DEFA6
			CHRNA2
			ADAM11
			NAALADL1
			IL5RA
			CNR1
			HCK
			RFX2
			PAX7
			CAPN9
			UTY
			SEMA6C
			EDDM3A
			RAX
			GAS2L1
			GPR50
			ALX4
			POU3F1
			CACNA1F
			MID2
			HOXB3
			TUB
			CFLAR
			H2BC7
			SOX1
			H2BC3
			PDX1
			CD6
			DHX38
			SFN
			PRKD2
			LRP5
			PPT2
			SMYD5
			TBC1D22A
			CORO2B
			PADI2
			TCL1A
			SOCS1
			GOSR2
			CCNO
			IDO1
			FRMD8
			PDE6G
			DYRK3
			PTPRJ
			CDKN2D
			MADD
			KLHL25
			SMOX
			CCKBR
			GRIN2C
			HNF1A
			LST1
			HSF4
			PROP1
			CHRD
			PTCRA
			CYTH4
			PNLIPRP2
			KMT2D
			PCDHGA9
			VPS39
			ZNF384
			HMGXB3
			DESI1
			PRKAR1B
			TSFM
			MRTFA
			PPP1R16B
			CNOT9
			ZSCAN26
			ADCY1
			TMCC1
			CLIC2
			ZNF862
			ZC3H3
			CCNE1
			HSD17B8
			SIPA1L3
			AQP5
			KANK3
			SECTM1
			RALYL
			RABL3
			PRDM10
			PRSS53
			MAGEA4
			LSAMP
			DDN
			TOM1L2
			LRP5L
			DDX51
			EEF1AKMT2
			INSRR
			CYP2D7
			PRAMEF12
			OVOL3
			LOC220077
			HOXB9
			POM121L2
			MUC8
			GDF11
			DMPK
			BTBD7
			OR2F2
			PRAMEF11
			PIWIL2
			GTPBP4
			SLC39A1
			ARPC4
			POMGNT1
			SLC12A7
			PTGES2
			ECSIT
			ERMP1
			NDE1
			CDCP1
			SMARCAL1
			FAM222B
			SDAD1
			HEMK1
			SLC25A15
			DYSF
			STX17
			ZNF444
			DCPS
			CWF19L1
			CCDC85C
			ZNHIT2
			HPS6
			PPCDC
			NSD1
			GEMIN7
			C3orf18
			ADAP1
			UBTD1
			MYO15B
			MACROD1
			SEMA4A
			MOB3B
			CHAC1
			SYNDIG1
			EPS8L3
			ELMO3
			BICRA
			CA14
			CPEB1
			CCDC28B
			MCPH1
			PIEZO2
			CEP85
			KLF3
			MS4A6A
			KREMEN2
			YBX2
			TREM2
			DUOX2
			SH2D4A
			DHRS9
			TMEM74B
			KIF26B
			LRRC36
			PEAK1
			EDAR
			PDCD1LG2
			PLEKHG6
			ZC2HC1C
			JHY
			EFCAB1
			KPTN
			EFCAB6
			CUZD1
			DKKL1
			DOK3
			TPSG1
			ADGRG3
			LMAN1L
			NPHS2
			FAM110D
			ANGPTL8
			SLC66A1
			SLC28A3
			LIM2
			CRB1
			PIK3R5
			RETN
			DNAI2
			FAM124B
			CBLC
			HEYL
			RDH8
			ADAMTS7
			PREX2
			GNG13
			FRMD1
			PMFBP1
			TEX13B
			APH1B
			PKD2L1
			ODAD2
			INSL5
			DRICH1
			ANGPT4
			ASCL3
			C3orf36
			RBFOX1
			C1orf56
			CISH
			NRDE2
			SLC2A11
			RNF208
			PTCH2
			GPR173
			KLF15
			GPR27
			OR10C1
			NEU2
			MED16
			CCL24
			OR6A2
			UBAP1
			CDCA8
			MARK4
			RASSF4
			PEX16
			F11R
			LHX3
			STRA6
			LRCH4
			PFDN6
			PRND
			ZNF324B
			CFL1
			CSRP1
			GNAS
			TUBA1B
			MARS1
			GFUS
			TUBB3
			ACTG2
			BLVRA
			CNN1
			RAB32
			TUBB4B
			TUBB
			TUBA1C
			CRYAB
			TUBA3C
			SLC44A1
